# Supplementary material for: Sulfur and Methane-Oxidizing Microbial Community in a Terrestrial Mud Volcano Revealed by Metagenomics
Source: Microorganisms. 2020 Aug 31;8(9):1333. doi: 10.3390/microorganisms8091333 (PMC7565565; doi:10.3390/microorganisms8091333)
Supplement: Supplementary file 1 [file microorganisms-08-01333-s001.zip › Table S1.xls]

## Sheet: Title
	Supplementary Table S1. Relative abundance and taxonomic classification of OTUs
		Lineages presumably involved in sulfur oxidation are hughlighted in yellow
		Lineages presumably involved in sulfuate reduction are hughlighted in orange
		Lineages presumably involved in anaerobic methane oxidation are hughlighted in violet
		Lineages presumably involved in aerobic methane oxidation are hughlighted in blue

## Sheet: otu_table
OTU	OTU size (reads)	OTU share (%)	Taxonomic classification (Silva database)	OTU sequence
Otu2	5404	6.58856	k:Archaea(1.00),p:Crenarchaeota(1.00),c:Bathyarchaeia(1.00),o:uncultured_archaeon(0.83),f:uncultured_archaeon(0.83),g:uncultured_archaeon(0.83),s:uncultured_archaeon(0.83)	CCAGCCTACGGGGGGCAGCAGTCGCGAAAACTCCGCAATACACGAAAGTGTGACGGGGCCATCCCGAGTGCCATCCGCTGAGGATGGCTTTTCCCCAGTGTATGAAGCTGGGGGAATAAGGAGAGGGCAAGCCTGGTGTCAGCCGCCGCGGTAATACCAGCTCTCCGAGTGGTGGGGATGTTTATTGGGCCTAAAGCATTCGTAGCCTGCTTGGCAAGTCCTCCGTTAAATCCAACGATTCAATCGTTGGGCTGCGGGGGATACTGTCCAGCTAGGGGGCGGGAGAGGCCGACGGTATCCCCGGGGTAGGGGTGAAATCCTATAATCCCGGGAGGACCACCAGTGGCGAAGGCTGTCGGCTAGAACGCGCTCGACGGTGAGGGATGAAAGCTGGGGGAG…
Otu33	1738	2.11897	k:Archaea(1.00),p:Crenarchaeota(1.00),c:Bathyarchaeia(1.00),o:uncultured_archaeon(1.00),f:uncultured_archaeon(1.00),g:uncultured_archaeon(1.00),s:uncultured_archaeon(1.00)	CCAGCCTACGGGGGGCAGCAGTCGCGAAAACTCCGCAATGCGCGAAAGCGTGACGGGGCTACCCCGAGTGCCGTCCGCTGAGGATGGCTTTTCTCCGGTGTAATGAGCCGGGGGAATAAGGAGAGGGCAAGTCTGGTGTCAGCCGCCGCGGTAATACCAGCTCTCCGAGTGGTAGGGATGATTATTGGGCTTAAAGCGTCCGTAGCCGGCTTAGCAAGTCTCCTGTTAAATTCAGCGACCTAATCGTTGAGCCGCGGGAGATACTACTAGGCTAGGAGGCGGGAGAGGCCGACGGTATTCTCGNGGTAGGGGTGAAATCCTATAATCCCGGGAGGACCACCAGTGGCGAAGGCTGTCGGCTAGAACGCGCTCGACGGTGAGGGACGAAAGCTGGGGGAG…
Otu36	273	0.332842	k:Archaea(1.00),p:Crenarchaeota(1.00),c:Bathyarchaeia(1.00),o:uncultured_archaeon(0.99),f:uncultured_archaeon(0.99),g:uncultured_archaeon(0.99),s:uncultured_archaeon(0.99)	CCAGCCTACGGGGGGCAGCAGTCGCGAAAACTCCGCAATACGCGAAAGCGTGACGGGGCCATCCCGAGTGCCATCCGCTGAGGATGGCTTTTCCCCAGTGTATATAGCTGGGGGAATAAGGAGAGGGCAAGACTGGTGTCAGCCGCCGCGGTAATACCAGCTCTCCGAGTGGTGGGGATGCTTATTGGGCCTAAAGCATTCGTAGCTGGCTGGGCAAGTCCTCCGTTAAATCCAACGATTCAATCGTTGGGCTGCGGGGGATACTGTCCGGCTAGGGGGCGGGAGAGGCCGACGGTATTCCNNNGGTAGNGGTGAAATCCTATAATCCCGGGAGGACCACCAGTGGCGAAGGCTGTCGGCTAGAACGCGCCCGACGGTGAGGGATGAAAGCTGGGGGAG…
Otu102	138	0.16825	k:Archaea(1.00),p:Crenarchaeota(1.00),c:Bathyarchaeia(1.00),o:uncultured_archaeon(0.99),f:uncultured_archaeon(0.99),g:uncultured_archaeon(0.99),s:uncultured_archaeon(0.99)	CCAGCCTACGGGCGGCAGCAGTCGCGAAAACTTTGCAATACACGAAAGTGTGACAGGGCTATCCCGAGTGCCATCCGCTGAGGAAGGCTTTTACCCAGTCTAGAAAGCTGGGAGAATAAGGAGAGGGCAAGTCTGGTGTCAGCCGCCGCGGTAATACCAGCTCTCCGAGTGGTGTGGATGTTTATTGGGCCTAAAGCATCCGTAGCTGGCCAAGTTAGTCCCCTGTTAAATCCACCGAATTAATCGTTGGTGTGCGGGGGATACTGCTCGGCTAGGGGACGAGAGAGGCCGACGGTATTTTCGNGGTAGGGGTGAAATCCTATAATCCCGAGAGGACCACCAGTGGCGAAGGCTGTCGGCTAGAACGCGCCCGACGGTGAGGGATGAAAGCTGGGGGAG…
Otu56	105	0.128016	k:Archaea(1.00),p:Crenarchaeota(1.00),c:Bathyarchaeia(1.00),o:uncultured_archaeon(1.00),f:uncultured_archaeon(1.00),g:uncultured_archaeon(1.00),s:uncultured_archaeon(1.00)	CCAGCCTACGGGGGGCAGCAGTCGCGAAAACTCCACAATGCGCGAAAGCGCGATGGGGCTATCCCGAGTGCCGTCCGCTGAGGATGGCTTTTCTCTAGTGTAAGGAGCTGGAGGAATAAGGAGAGGGCAAGTCTGGTGTCAGCCGCCGCGGTAATACCAGCTCTCCGAGTGGTAAGGACGTTTATTGGGCTTAAAGCGTTCGTAGCCGGCTCAGCAAGTCCTCCGTTAAATCCAGCGATTCAATCGTTGGACTGCGGGGGATACTGTTGGGCTAGGGGACGGAAGAGGCCGACGGTATTCTCNNAGTAGGGGTGAAATCCTATAATTCCGGGAGGACCACCAGTGGCGAAGGCTGTCGGCTAGAACGAGCTCGACGGTGAGGGACGAAAGCTGGGGGAG…
Otu73	92	0.112166	k:Archaea(1.00),p:Crenarchaeota(1.00),c:Bathyarchaeia(1.00),o:uncultured_archaeon(0.97),f:uncultured_archaeon(0.97),g:uncultured_archaeon(0.97),s:uncultured_archaeon(0.97)	CCAGCCTACGGGGGGCAGCAGGCGCGAAACCTCCTCAATGCACTAACGTGCGAAGGGGTTACCTCGAGTGCCATCTGAAGAAGGTGGCTTTTCCTTGGTCTAAATAGCCTTGGGAATAAGAGGGGGGCAAGACTGGTGTCAGCCGCCGCGGTAACACCAGCCCCTCGAGTGGTGGGGATGATTATTTGGCCTAAAGCGTCCGTAGCCGGCCGAGTAAGTTTCCCGTTAAATCCAGCGTCTCAAGCGTTGGACTGCGGGAAATACTGCCCGGCTAGAGAGTGGGAGAGGTAAGCGGTATTCTNNNGGTAGNNGCGAAATCCTTTGATCCCCGGAGGACCACCAGTGGCGAAGGCTGCTTACTAGAACACGTCTGACGGTCAGGGACGAAAGCTGGGGTAG…
Otu80	40	0.048768	k:Archaea(1.00),p:Crenarchaeota(1.00),c:Bathyarchaeia(1.00),o:uncultured_crenarchaeote(0.35),f:uncultured_crenarchaeote(0.35),g:uncultured_crenarchaeote(0.35),s:uncultured_crenarchaeote(0.35)	CCAGCCTACGGGAGGCAGCAGGCGCGAAAACTCCACAATGCACGAAAGTGTGATGGGGCTACCCCGAGTGCCGTCCGCTGAGGATGGCTTTTCTCCAGTGTAACAAGCTGGAGGCAATAAAGGGAGGGCAAGAATGGTGTCAGCCGCCGCGGTAATACCAACTCCCTGAGTGGTGGGGATGATTATTGGGCTTAAAGCGTTCGTAGCCGGCCTGATTAGTCCTGCGTCAAATCCAACGACCTAATCGTTGGGTTGCGGGGGATACGGTCGGGCTTGGGAGCGGGAGAGGTTAGCGGTATTCCCGGGGCAGGGGTGAAATCCTGTAATCCCGGGAGGACCAACGGTGGCGAAGGCGGCTAACCAGAACGTGTCTGACGGTGATGGACGAAAGCTGGGGGA…
Otu91	8	0.0097536	k:Archaea(1.00),p:Crenarchaeota(1.00),c:Bathyarchaeia(1.00),o:uncultured_archaeon(0.90),f:uncultured_archaeon(0.90),g:uncultured_archaeon(0.90),s:uncultured_archaeon(0.90)	CCAGCCTACGGGCGGCACCAGGTGCGAAAACTCCGCAATGCGCGAAAGCGTGACGGGGCTATCCCGAGTGCTGTCCGCTGAGGACAGCTTTTCCATGGTGTAAGGTGCCATGGGAATAAGGAGAGGGCAAGCCTGGTGTCAGCCGCCGCGATAAAACCAGCTCTCCGAGTGGTAGGGATGATTATTGGGCTTAAAGCGTCCGTAGCCGGCCTGGCAAGTCTTCCGTTAAATCCAGCGATCTAATCGCTGGGCCGCGGGAGATACTGTTGGGCTAGGAGGCGGGAGAAGCCGATGGTATTTCCNGGTTAGGGGTGAAATCCTATAATCCCGGGAGGACCACCAGTGGCGAAGGCGGTCGGCTAGAACGCGCTCGACGGTGAGGGACGAAGGCTAGGGGAG…
Otu37	4	0.0048768	k:Archaea(1.00),p:Crenarchaeota(1.00),c:Bathyarchaeia(1.00),o:uncultured_crenarchaeote(0.14),f:uncultured_crenarchaeote(0.14),g:uncultured_crenarchaeote(0.14),s:uncultured_crenarchaeote(0.14)	CCAGCCTACGGGGGGCAGCAGTTGCGAAAACTCCGCAATACACGAAAGTGTGACGGGGCTACCCCGAGTGCCGTCCGCTGAGGATGGCTTTTCTCCGCTGTAAGGAGGCGGAGGAATAAGGAGAGGGCAAGACTGGTGTCAGCCGCCGCGGTAATACCAGCTCTCCGAGTGGTAGGGGTGATTATTGGGCTTAAAGCGTCCGTAGCCGGCCTGGCAAGTCTTCCGTTAAATCCAGCAACCTAATTGTTGGGCTGCGGGGGATACTGTTAGGCTAGAGGGCGGGAGAGGCCGACGGTATTCTCGGGGTAGGGGTGAAATCTTGTAATCCCGGGAGGACCACCAGTGGCGAAGGCTGTCGGCTAGCACGCGCCTGACGGTGAGGGACGAAAGCTGNGGGAG…
Otu6	4633	5.64855	k:Archaea(1.00),p:Euryarchaeota(1.00),c:Methanomicrobia(1.00),o:Methanosarcinales(1.00),f:Methanoperedenaceae(1.00),g:uncultured_archaeon(0.90),s:uncultured_archaeon(0.90)	CCAGCCTACGGGGGGCAGCAGGCGCGAAAACTTTACAATGCAGGAAACTGCGATAAGGGGACCCCGAGTGCCAGCATCTAATGCTGGCTGTCCAGCTGTGTAAATAGCAGTTGTTAGCAAGGGCCGGGCAAGACCGGTGCCAGCCGCCGCGGTAACACCGGCGGCCCGAGTGGTAACCGATTTTATTGGGTTTAAAGGGTCCGTAGCCGGCCTGTTAAGTCTCTTGGGAAATCTGGCGGCTCAATCGTCAGACGGTCAAGAGATACTGACAGGCTTGGGACTGGTAGAGGTGGGAGGTACTCCAGGGGTAGAGGTGAAATTTTGTAATCCTTGGGGGACCATCGATGGCGAAGGCATCCCACTAGAACGGGTCCGACGGTGAGGGACGAAAGCTGGGGG…
Otu43	480	0.585216	k:Archaea(1.00),p:Euryarchaeota(1.00),c:Methanomicrobia(1.00),o:Methanosarcinales(1.00),f:Methanosarcinaceae(1.00),g:ANME-3(0.99),s:uncultured_euryarchaeote(0.73)	CCAGCCTACGGGGGGCAGCAGGCGCGAAAACTTTACAATGCGGGAAACCGCGATAAGGGGACACTGAGTGCCAGCATATTATGTTGGCTGTCCACATGTATAAATAGCATGTGTTAGCAAGGGCCGGGCAAGACCGGTGCCAGCCGCCGCGGTAACACCGGCGGCCCGAGTGGTGATCACTTTTATTGGGTCTAAAGGGTCCGTAGCCGGTTTAATCAGTCTTCTGGGAAATCTGACAGCTCAACTGTTAGGCTTTCAGGGGATACTGTTAGACTTGGGACCGGGAGAGGTAAGAGGTACTACAAGGGTAGGAGTGAAATCTTGTAATCCCTGTGNGACCACCAGTGGCNNNGGCGTCTTACCAGAACGGGTCCGACGGTGAGGGACGAAAGCTGNGGG…
Otu38	311	0.379171	k:Archaea(1.00),p:Euryarchaeota(1.00),c:Methanomicrobia(1.00),o:Methanosarcinales(1.00),f:ANME-2a-2b(1.00),g:uncultured_archaeon(0.97),s:uncultured_archaeon(0.97)	CCAGCCTACGGGTGGCAGCAGGCGCGAACACTTTACAATGTGGGAAACCGCGATAAGGGAACCCCGAGTGCCAGCACCAAGTGTTGGCTGTCCAGATGATTAAATCTCATTTGTTAGCAAGGGCCGGGCAAGACCGGTGCCAGCCGCCGCGGTAACACCGGCGGCCCGAGTGGTAACCGTTTTTATTGGGTCTAAAGGGTCCGTAGCCGGTCTGATAAGTCTTTTGGGAAATCTGGCAGCTTAACTGTCAGGCTTCTAAGAGATACTGTCAGGCTTGGGACCGGGAGAGGTAAGGGGTACTCCNNNGGTAGNNGTGAAATCTTGTAATCCTTGGGGGACCATCTGTGGCGAAGGCGCCTTACCAGAACGGGTCCGACGGTGAGGGACGAAAGCTAGGGG…
Otu27	219	0.267005	k:Archaea(1.00),p:Euryarchaeota(1.00),c:Methanomicrobia(1.00),o:ANME-1(1.00),f:ANME-1a(1.00),g:uncultured_archaeon(1.00),s:uncultured_archaeon(1.00)	CCAGCCTACGGGAGGCAGCAGGCGCGAAAACTTTACAATGTGCGAAAGCACGATAAGGGAACTCTGAGTGCCTCCTAAGGAGGCTGTTCAGATGTTTAAAAAGCATCTGGAGGAAGGGCTGGGCAAGACCGGTGCCAGCCGCCGCGGTAACACCGGCAGCCCAAGTGGTGGTCACGCTTACTGGGTCTAAAGCGTCCGTAGCCGGCCGGGTAAGTTCCTTGGGAAATTTGATCGCTTAACGATTAAGCTTCCTGGGAATACTATCTGGCTTGGGACCGGGAGAGGTCAGAGGTACCTCAAGGGTAGGGGTGAAATCCGTTAATCCTTGGGGGACCACCAGTAGCGAAGGCGTCTGACCAGACCGGATCCGACGGTGAGGGACGAAGGCTAGGGGAGCGA…
Otu18	73	0.0890016	k:Archaea(1.00),p:Euryarchaeota(1.00),c:Methanomicrobia(1.00),o:Methanosarcinales(1.00),f:ANME-2a-2b(1.00),g:archaeon_enrichment_culture_clone_AOM-SR-A11(0.01),s:archaeon_enrichment_culture_clone_AOM-SR-A11(0.01)	CCAGCCTACGGGGGGCAGCAGGCGCGAACACTTTACAATGCGGGAAACCGCGATAAGGGAACCCCGAGTGCCAGCATCAAATGTTGGCTGTCCAGATGATTAACACTCATTTGTTAGCAAGGGCCGGGCAAGACCGGTGCCAGCCGCCGCGGTAACACCGGCGGCCCGAGTGGTAACCGTTTTTATTGGGTCTAAAGGGTCCGTAGCCGGCCTGAAAAGTCCTTTGGGAAATCTGACAGCTTAACTGTCAGGCTTCTAAGGGATACTGTCAGGCTTGGGACCGAGAGAGGTAAGGGGTACTTCAAGGGTAGGAGTGAAATCTTGTAATCCTTGGGGGACCATCTGTGGCGAAGGCGCCTTACCAGAACGGGTCCGACGGTGAGGGACGAAAGCTAGGGG…
Otu11	5	0.006096	k:Archaea(1.00),p:Euryarchaeota(1.00),c:Methanomicrobia(1.00),o:Methanomicrobiales(1.00),f:Methanocorpusculaceae(1.00),g:Methanocalculus(1.00),s:Methanocalculus_chunghsingensis(0.24)	CCAGCCTACGGGGTGCAGCAGGCGCGAAAACTTTACAATGCGAGCAATCGTGATAAGGAAACCCTGAGTGCCTGTCAATGCAGGCTGTTCTGGTGTTTAGTCAGCACCAGGAGAAAGGGCGGGGCAAGACCGGTGCCAGCCGCCGCGGTAATACCGGCTGCTCGAGTGATAGCCACTTTTACTGGGCTTAAAGCGTTCGTAGCTTGGTCGTTAAGTCTCTGGGGAAATCTTTTGGCTCAACCAAAAGACGTCTCAGAGAAACTGGCGACCTTGGGACCGGGAGAGGTAAGACGTACTTCGGNGGTAGGAGTGAAATCTTGTAATCCCCGAGGGACGACCGATGGCGAAGGCATCTTACCAGAACGGCTCCGACAGTGAGGGACGAAAGCTGGGGGAGCA…
Otu20	42	0.0512064	k:Archaea(1.00),p:Euryarchaeota(1.00),c:Halobacteria(1.00),o:Halobacteriales(1.00),f:Haloferacaceae(1.00),g:Natronococcus(0.98),s:Natronococcus_sp._TC6(0.09)	CCAGCCTACGGGGTGCAGCAGGCGCGAAACCTTTACACTGCACGCCAGTGCGATAAGGGGACTCCAAGTGCGAGGGCATAGAGCCCTCGCTTTTCTGTACCGTAAGGTGGTACAAGAATAAGTGCTGGGCAAGACCGGTGCCAGCCGCCGCGGTAATACCGGCAGCACGAGTGATGGCCGCTCTTATTGGGCCTAAAGCGTCCGTAGCTGGCCGCGCAAGTCCATCGGGAAATCCGCACGCCTAACGTGCGGGCGTCCGGTGGAAACTGCGTGGCTTGGGACCGGAAGATCCAGAGGGTACGTCCGNGGTAGGAGTGAAATCCCGTAATCCTGGACGGACCGCCGGTGGCGAAAGCGCTCTGGAAGGACGGATCCGACGGTGAGGGACGAAAGCTCGGG…
Otu12	1593	1.94219	k:Archaea(1.00),p:Hadesarchaeaeota(1.00),c:uncultured_archaeon(1.00),o:uncultured_archaeon(1.00),f:uncultured_archaeon(1.00),g:uncultured_archaeon(1.00),s:uncultured_archaeon(1.00)	CCAGCCTACGGGGGGCAGCAGGCGCGAAAACTCCGCAATGCGCGCAAGCGTGACGGGGGGACCCCAAGTGCCGTTGGTCTTTCGATCGACGGTTTTTAGGAAGTCTAAGAAGCTTCCAGAATAAGGGCTGGGCAAGACTGGTGCCAGCCGCCGCGGTAACACCAGCAGCCCAAGTGGTGGCCACGATTATTGGGCCTAAAGCGCTCGTAGCCGGATCAATAAGTCCCTTGTGAAATCGGGCCGCCCAACGGTTCGGCGTGCAAGGGATACTGTTGGTCTTGAGGCCGGGAGAGGTCGGAGGTACTCCTGNGGTAGCGGTGAAATGCTCTAATCCTAGGGGGACCACCAGTGGCGAAGGCGTCCGACCAGAACGGACCTGACGGTGAGGGGCGAAGGCTA…
Otu59	453	0.552298	k:Archaea(1.00),p:Hadesarchaeaeota(1.00),c:uncultured_archaeon(0.93),o:uncultured_archaeon(0.93),f:uncultured_archaeon(0.93),g:uncultured_archaeon(0.93),s:uncultured_archaeon(0.93)	CCAGCCTACGGGGGGCAGCAGGCGCGAAAACTCCGCAATGCGCGCAAGCGTGACGGGGGAACCCCAAGTGTCGTTGGTCTTTTGATCGACGGCTTTTCGGAAGTGTAAGGAGCTTCCGGAATAAGGGCTGGGTAAGGCTGGTGCCAGCCGCCGCGGTAATACCAGCAGCCCGAGTGGTGGCCGCGATTATTGGGCCTAAAGCGCTCGTAGCCGGGTCAGCAAGTCCCTTGTGAAATCGGACCGCCCAACGGTTCGGCGTGCAAGGGATACTGTTGGCCTTGAGGCCGGGAGAGGTCGGAGGTACTTCGGGGGTAGCGGTGAAATGCTGTAATCCTCGAGGGACCACCAGTGGCGAAGGCGTCCGACCAGAACGGTCCTGACGGTGAGGGGCGAAGGCTA…
Otu45	10	0.012192	k:Archaea(1.00),p:Nanoarchaeaeota(1.00),c:Woesearchaeia(1.00),o:Candidatus_Pacearchaeota_archaeon_RBG_19FT_COMBO_34_9(0.68),f:Candidatus_Pacearchaeota_archaeon_RBG_19FT_COMBO_34_9(0.68),g:Candidatus_Pacearchaeota_archaeon_RBG_19FT_COMBO_34_9(0.68),s:Candidatus_Pacearchaeota_archaeon_RBG_19FT_COMBO_34_9(0.68)	CCAGCCTACGGGTGGCAGCAGTTAGGAATCTTTTGCAATGCGCGCAAGCGTGACAAAGCGAGCCAGAGTGATTTTCAATTTGAAAATCTTTTGCTAAATGTAAAAAGTTTGGCGAATAAGGACTGGGCAAGACTAGTGCCAGCCGCCGCGGTAATCCTAGCGGTCCGAGTCGCAGCCATCATTATTGGGTCTAAAATATCCGTAGCTTGCTGAATAAGTTTCTTGTGAAATCTGGCATCTTAAGTGTCAGGCGAGCAAAAAATACTATTGAGCTAGAGACTGGAAGACGTAAGAAGTACGTTAGNAGTNGCNGTNAAATGTGTTAATCTCNAANGGACTAACANCAGCGAAGGCATCTTACGAGGACAGTTCTGACAGTTAAGGATGAAGGCTAGGGGC…
Otu77	192	0.234086	k:Bacteria(1.00),p:Acidobacteria(1.00),c:Aminicenantia(1.00),o:Aminicenantales(1.00),f:uncultured_bacterium(1.00),g:uncultured_bacterium(1.00),s:uncultured_bacterium(1.00)	CCAGCCTACGGGGGGCAGCAGTGGGGAATTTTGCGCAATGGGCGAAAGCCTGACGCAGCGACGCCGCGTGGAGGATGAAGGCCTTCGGGTTGTAAACTCCTGTCAGAGGAAAAGAAACCCCGATTTATCGGGGCTGACGGTATCCTCAGAGGAAGCCCCGGCTAACTACGTGCCAGCAGCCGCGGTAATACGTAGGGGGCAAACGTTGCTCGGAATTACTGGGCGTAAAGGGTGTGTAGGTGGCTGAGTAAGTCAAAGATGAAATCCCAAGGCTCAACCTTGGAACTGTCTTTGAAACTGTTCAGCTNGAGGATNGGNNNGGAGGANGGAATTCCCNNTGGAGCGGTGAAATGCGTAGATATCGGGAGGAACACCAGAGGCGAAGGCGGTTCTCTAAAC…
Otu84	2	0.0024384	k:Bacteria(1.00),p:Acidobacteria(1.00),c:Subgroup_18(1.00),o:uncultured_Acidobacterium_sp.(0.11),f:uncultured_Acidobacterium_sp.(0.11),g:uncultured_Acidobacterium_sp.(0.11),s:uncultured_Acidobacterium_sp.(0.11)	CCAGCCTACGGGCGGCAGCAGTGGGGAATTTTGCGCAATGGGCGAAAGCCTGACGCAGCAACGCCGCGTGGAGGATGAAGGCCTTCGGGTCGTAAACTCCTGTCAGTGGGGACGAATGCTTCGCAAGAAGTTTGACTGTACCCGCTGAGGAAGCCACGGCTAACTCCGTGCCAGCAGCCGCGGTAATACGGAGGTGGCAAGCGTTGTTCGGAATTACTGGGCGTAAAGGGCGCGTAGGCGGCATGGCAAGTCAGATGTGAAAGCCCCGGGCTTAACCTGGGAATTGCATCTGAAACTGCTTTGCTTGAGTCCTGNNNNGGATAGTGGAATTCCCANTGTAGCGGTGAAATGCGTAGATATTGGGAGGAACACCAGCGGCGAAGGCGGCTATCTGGACAG…
Otu85	108	0.131674	k:Bacteria(1.00),p:Actinobacteria(1.00),c:WCHB1-81(1.00),o:marine_sediment_metagenome(0.95),f:marine_sediment_metagenome(0.95),g:marine_sediment_metagenome(0.95),s:marine_sediment_metagenome(0.95)	CCAGCCTACGGGAGGCAGCAGTAGGGAATATTGCGCAATGGGCGAAAGCCTGACGCAGCGACACCGCGTGGAGGATGAAGGTTTTCGGATCGTAAACTCCTGTCAATAGAGGAGGAAGGCATATAAGGTGAATAGCCTTTTATGTTGACAGTACTCTATAAGGAAGCCCCGGCCAACTACGTGCCAGCAGCCGCGGTAAGACGTAGGGGGCGAGCGTTGTCCGGAATCATTGGGCGTAAAGCGCACGCAGGCGGCTTTCCAAGTCAAATGTGAAATCTCCTGGTAAAACTAGGAAATTGCATTCGATACTGGATCGCTTGAGTTCGGGANNGGAGAGTGGAATTCCCGNTGTAGCGGTGAAATGCGCAGATATCGGGAGGAACACCATTAGCGAAGGCG…
Otu19	4	0.0048768	k:Bacteria(1.00),p:Actinobacteria(1.00),c:Coriobacteriia(1.00),o:OPB41(1.00),f:permafrost_metagenome(0.83),g:permafrost_metagenome(0.83),s:permafrost_metagenome(0.83)	CCAGCCTACGGGGGGCAGCAGTGGGGAATTTTGCGCAATGGGCGAAAGCCTGACGCAGCAACGCCGCGTGCGGGATGAAGGCTCTCGGGTCGTAAACCGCTTTCAGCAGGGATGAAATTGACAGTACCTGCAGAAGAAGCCCCGGCTAAATACGTGCCAGCAGCCGCGGTAATACGTATGGGGCAAGCGTTATCCGGATTCATTGGGCGTAAAGAGCGCGTAGGCGGATTGTTAAGTCAGATGTGAAAACCGGGGGCTCAACCCGCGGCCTGCATCTGAAACTGGCAGTCTTGAGTCTGGTAGAGGAAAGTGGAATTCCTGNTGTAGCGGTGAAATGCGCAGATATCAGGANGAACACCAGTGGCGNAGGCGGCTTTCTGGGCCACGACTGACGCTGAG…
Otu75	33	0.0402336	k:Bacteria(1.00),p:Aerophobetes(0.83),c:uncultured_bacterium(0.57),o:uncultured_bacterium(0.60),f:uncultured_bacterium(0.62),g:uncultured_bacterium(0.63),s:uncultured_bacterium(0.68)	CCAGCCTACGGGGGGCAGCAGTAGGGAATCTTCCGCAATGGGCGAAAGCCTGACGGAGCGACGCCGCGTGGGGATGAAGGCTTTCGGGTTGTAAACCCCTGTTAGGGGGGACGATGTCTGCCTTTGGCAGATGACGGTACCTCCAGAGAAAGCCCCGGCCAACTACGTGCCAGCAGCCGCGGTAATACGTAGGGGGCAAGCGTTACTCGGATTCACTGGGCGTAAAGGGTGCGTAGGCGGTTACGCAAGTCAAAGGTGAAAACTCTACTTTCAAGGTAGAGATTGCCTTTGATACTGCATAACTGGAGGGCAAGNNNGGGAAACGGAACTCTGGGAGTAGCGGTGAAATGCGTAGATATCCAGAGGAACGCCAGTGGCGAAGGCGGTTTCCTGGCTTGC…
Otu64	689	0.840029	k:Bacteria(1.00),p:Atribacteria(1.00),c:JS1(1.00),o:uncultured_bacterium(0.95),f:uncultured_bacterium(0.95),g:uncultured_bacterium(0.95),s:uncultured_bacterium(0.95)	CCAGCCTACGGGAGGCAGCAGTGGGGAATATTGCGCAATGGGGGAAACCCTGACGCAGCGACGCCGCGTGGATGATGAAGGCCTTCGGGTTGTAAAGTCCTGTTCTGGGGGACGAAACCTTAAGGGTCCAATACACCCTTAAGTTGACGGTACCCCAAGAGAAAGCTCCGGCTAATTACGTGCCAGCAGCCGCGGTAATACATAAGGAGCAAGCGTTGTCCGGAATTATTGGGCGTAAAGAGCTCGTAGGCGGTCTTAAAAGTCAGGTGTTAAATTATCAGGCTCAACCTGGTAAAGTCATCTGAAACTCTAAGACTTGAGGTTAGANNNGGAAAGTGGAATTCCCGNTGTAGCGGTGAAATGCGTAGATATCGGGAGGAACACCAGTGGCGAAGGCGG…
Otu96	7	0.0085344	k:Bacteria(1.00),p:Atribacteria(0.63),c:JS1(0.63),o:terrestrial_metagenome(0.19),f:terrestrial_metagenome(0.19),g:terrestrial_metagenome(0.19),s:terrestrial_metagenome(0.19)	CCAGCCTACGGGTGGCAGCAGTGGGGAATGTTGCACAATGGACGCAAGTCTGATGCAGCAACGCCGCGTGGAGGATGACACATTTCGGTGCGTAAACTCCTTTTATGTGAGAAGATAATGACGGTATCACATGAATAAGCACCGGCTAACTCCGTGCCAGCAGCCGCGGTAATACGGAGGGTGCAAGCGTTGTCCGGAATTATTGGGCGTAAAGAGCTCGTAGGCGGTCTTAAAAGTCAGGTGTTAAATTATCAGGCTCAACCTGGTAAAGTCATCTGAAACTCTAAGACTTGAGGATAGGAGAGGAAAGTGGAATTCCCGGTGTAGCGGTGAAATGCGTAGATATCGGGANGAACACCAGTGGCNAAGGCGGCTTTCTGGCCTATCTCTGACGCTGAG…
Otu68	330	0.402336	k:Bacteria(1.00),p:Bacteroidetes(1.00),c:Bacteroidia(1.00),o:Bacteroidales(1.00),f:Prolixibacteraceae(1.00),g:uncultured(1.00),s:uncultured_bacterium(0.99)	CCAGCCTACGGGGGGCAGCAGTGAGGAATATTGGTCAATGGGCGAGAGCCTGAACCAGCCATCCCGCGTGCAGGATGACGGCCCTATGGGTTGTAAACTGCTTTTCTACGCCAAGAAACGCCCTTACGTGTAAGGGACTGACGGTAGCGTAGGAATAAGCATCGGCTAACTCCGTGCCAGCAGCCGCGGTAATACGGAGGATGCAAGCGTTATCCGGATTCATTGGGTTTAAAGGGTGCGCAGGCGGGGATGTAAGTCAGTGGTGAAAAACTGCCGCTCAACGGTAGTCGTGCCATTGATACTGCATCTCTNGAGTTTNGANNNGGTAGGNGGAATGTGCNNTGTAGCGGTGAAATGCATAGATATTGCACAGAACACCAATTGCGAAGGCAGCTTACT…
Otu44	33	0.0402336	k:Bacteria(1.00),p:Bacteroidetes(1.00),c:Bacteroidia(1.00),o:Flavobacteriales(1.00),f:Flavobacteriaceae(1.00),g:Gillisia(0.97),s:uncultured_bacterium(0.82)	CCAGCCTACGGGGGGCACCAGTGAGGAATATTGGACAATGGGCGAGAGCCTGATCCAGCCATGCCGCGTGCAGGAAGACGGCCCTATGGGTTGTAAACTGCTTTTATACGGGAAGAAACACCCCTTCGTGAAGGGGCTTGACGGTACCGTAAGAATAAGGATCGGCTAACTCCGTGCCAGCAGCCGCGGTAATACGGAGGATCCAAGCGTTATCCGGAATCATTGGGTTTAAAGGGTCCGTAGGCGGGACAATAAGTCAGCGGTGAAAGTCTGTGGCTCAACCATAGAATTGCCATTGATACTGTTGTTCTTGAGTGTTTATGAAGTGGTTAGAATATGTAGTGTAGCGGTGAAATGCTTAGATATTACATNGAATACCGATTGCNAAGGCAGATCACT…
Otu92	26	0.0316992	k:Bacteria(1.00),p:Bacteroidetes(1.00),c:Bacteroidia(1.00),o:Flavobacteriales(1.00),f:Flavobacteriaceae(1.00),g:Psychroflexus(0.98),s:uncultured_bacterium(0.84)	CCAGCCTACGGGCCGCAGCAGTGAGGAATATTGGACAATGGGAGGAATCCTGATCCAGCCATGCCGCGTGCAGGAAGACTGCCCTATGGGTTGTAAACTGCTTTTATACAGGAAGAAAAAGGTGTACGAGTACACTGTTGACGGTACTGTAAGAATAAGGATCGGCTAACTCCGTGCCAGCAGCCGCGGTAATACGGAGGATCCAAGCGTTATCCGGAATCATTGGGTTTAAAGGGTCCGTAGGCGGGATAATAAGTCAGTGGTGAAAGTCTGCAGCTCAACTGTAGAATTGCCATTGATACTGTTGTTCTTGAGTTATTGTNNAGTGGTTAGAATGAGTANTGTAGCGGTGAAATGCATAGATATTACTCAGAATACCGATTGCGAAGGCAGATCACT…
Otu65	6	0.0073152	k:Bacteria(1.00),p:Bacteroidetes(1.00),c:Bacteroidia(1.00),o:Bacteroidales(1.00),f:Bacteroidetes_BD2-2(0.95),g:uncultured_bacterium(0.94),s:uncultured_bacterium(0.96)	CCAGCCTACGGGCGGCAGCAGTGAGGAATATTGGTCAATGGACGCAAGTCTGAACCAGCCATGCCGCGTGCAGGATGACGGCCCTATGGGTTGTAAACTGCTTTTGTATGGGAAGAAACCCCTGATCGTGATCAGGGCTGACGGTACTGTACGAATAAGCATCGGCTAACTCCGTGCCAGCAGCCGCGGTAATACGGAGGATGCAAGCGTTATCCGGATTTATTGGGTTTAAAGGGTGCGTAGGCGGGGTAGCAAGTCAGTGGTGAAAGTCTGCAGCTTAACTGTAGAATTGCCGTTGATACTGTTACTCTTGAATTCAGTTGAGGTAGGCGGAATGTGTNNTGTAGCGGTGAAATGCATAGATATTACACAGAACACCAATTGCGAAGGCAGCTTACT…
Otu69	2	0.0024384	k:Bacteria(1.00),p:Bacteroidetes(0.96),c:Bacteroidia(0.96),o:Bacteroidales(0.93),f:Prolixibacteraceae(0.93),g:Sunxiuqinia(0.69),s:uncultured_Sunxiuqinia_sp.(0.10)	CCAGCCTACGGGAGGCAGCAGTGAGGAATATTGGTCAATGGGCGCAAGCCTGAACCAGCCATCCCGCGTGAAGGAAGACGGCCCTGTGGGTTGTAAACTTCTTTTCTGCACCAAGAATGGGCGCTACGTGTAGCGTTTTGACGGTAGTGCAGGAATAAGCACCGGCTAACTCCGTGCCAGCAGCCGCGGTAATACGGAGGGTGCAAGCGTTATCCGGATTCATTGGGTTTAAAGGGTACGTAGGTGGCCCAGTAAGTCAGTGGTGAAATCCTGCCGCTTAACGGTAGAACTGCCATTGATACTGCTGGGCTTGAGTACAGTAGAGGAAGGTGGAATTCCACGTGTAGCGGTGAAATGCGTAGATATGTGGNGGAACATCAGTGGNGAAGGCGGCCTTCT…
Otu46	327	0.398678	k:Bacteria(1.00),p:Chloroflexi(1.00),c:Dehalococcoidia(1.00),o:GIF9(1.00),f:AB-539-J10(1.00),g:uncultured_bacterium(1.00),s:uncultured_bacterium(1.00)	CCAGCCTACGGGCGGCAGCAGCAAGGGATATTGGGCAATGGGCGAAAGCCTGACCCAGCGACACCGCGTGAGGGAGGAAGGCCTTCGGGTTGTAAACCTCTTTTCTCGAGGAAGAATTTTGACGGTACTCGAGGAATAAGCCTCGGCTAACTACATGCCAGCAGCCGCGGTAAGACGTAGGAGGCGAACGTTATCCGGATTTATTGGGCGTAAAGAGAGCGTAGGCGGCTTTTTAAGTCAAGTGTGAAATCTTATGACTCAATCAGAGGAAGCCGCTTGATACTGGAAGGCTTGAGGGAAGCAGAAGGAAATGGAGTTCCCANTGTAGCGGTGAAATACGTTGATATTGGGAAGAACACCAGTGGCGAAGGCGATTTCCTAGGCTTTTCCTGACGCTGA…
Otu26	286	0.348691	k:Bacteria(1.00),p:Chloroflexi(1.00),c:Dehalococcoidia(1.00),o:GIF9(1.00),f:AB-539-J10(1.00),g:SCGC-AB-539-J10(1.00),s:uncultured_bacterium(0.91)	CCAGCCTACGGGTGGCAGCAGCAAGGAATTTTGGGCAATGAGCGAAAGCTTGACCCAGCGACACCGCGTGAGGGAGGAAGGCCTTCGGGTTGTAAACCTCTTTTCTTGGGGAAGAATTCTGACGGTACCCAAGGAATAAGCCTCGGCCAACTACGTGCCAGCAGCCGCGGTAATACGTAGGAGGCGAACGTTATTCGGATTTACTGGGCGTAAAGGGAGCGTAGGCGGTTGCTTAAGTCAGATGTGAAATCTTCTGACTCAATCAGAAGGCGCCATCTGATACTGGGCGACTTGAGAGCAGCAGAGGGAAATGGAATCCCCANTGTAGCGGTGAAATGCGTAGATATTGGGGAGAACACCAGTGGCGAAGGCGATTTTCCAGGCTGTTTCTGACGCTGA…
Otu67	225	0.27432	k:Bacteria(1.00),p:Chloroflexi(1.00),c:Dehalococcoidia(1.00),o:MSBL5(1.00),f:uncultured_bacterium(0.78),g:uncultured_bacterium(0.78),s:uncultured_bacterium(0.78)	CCAGCCTACGGGGGGCAGCAGCAGGGGATATTGCGCAATGGGCGAAAGCCTGACGCAGCAACGCCGCGTGGGGGATGAAGGCCTTCGGGTTGTAAACCCCTTTTCTCGGGGAAGATAGTGACGGTACCCGAGGAATAAGCCTCGGCTAACTACGTGCCAGCAGCCGCGGTAAGACGTAGGAGGCGAGCGTTATCCGGAATTATTGGGCGTAAAGGGCGTGTAGGCGGCTCTTTAAGTCTGTGGTGAAATCTCCCGGCTCAACTGGGAGGGTGCCAGAGATACTGGAGGGCTTGAGGACAGCANNGGGGGGTGGAATTCCCGNTGTAGTGGTGAAATGCGTAGATATCGGGAGGAACACCAGTGGCGAAGGCGGCCCCCTGGGCTGTTCCTGACGCTGAG…
Otu13	222	0.270662	k:Bacteria(1.00),p:Chloroflexi(1.00),c:Anaerolineae(1.00),o:Anaerolineales(1.00),f:Anaerolineaceae(1.00),g:ADurb.Bin120(1.00),s:uncultured_bacterium(0.91)	CCAGCCTACGGGGGGCAGCAGTAGGGAATATTGGTAATGCGCGAAAGCGCGAACCAGCAACGCCGCGTGTGCGATGAAGGCCTTCGGGTTGTAAAGCACTTTTCGGGAGGAAGAGGAAGGACTGTACTCCCGGAATAAGTCTCGGCTAACTACGTGCCAGCAGCCGCGGTAATACGTAGGAGGCTAACGTTATCCGGATTTACTGGGCGTAAAGCGCGTGTAGGCGGTTCGGTAAGTTGGACGTGAAAGCTCCCGGCTCAACTGGGAGAGGTCGTTCAATACTGTCGGACTAGAGGATGGTAGAGGGAGGTGGAATTCCGGNTGTAGTGGTGAAATGCGCAGATATCCGGAGGAACACCAGTGGCGAAGGCGGCCTCCTGGACCAGTCCTGACGCTCAG…
Otu81	141	0.171907	k:Bacteria(1.00),p:Chloroflexi(1.00),c:Dehalococcoidia(1.00),o:GIF9(1.00),f:AB-539-J10(1.00),g:SCGC-AB-539-J10(1.00),s:uncultured_bacterium(0.96)	CCAGCCTACGGGGGGCAGCAGCAAGGAATCTTGGGCAATGGGCGGAAGCTTGACCCAGCGACACCGCGTGAGGGATGACGGCCTTCGGGTTGTAAACCTCTTTTCTTGGGGAAGAATTCTGACGGTACCCAAGGAATAAGCCTCGGCCAACTACGTGCCAGCAGCCGCGGTAATACGTAGGAGGCGAACGTTATTCGGATTTACTGGGCGTAAAGGGAGCGTAGGCGGCTCGTTAAGTCATGCGTAAAATCTTCCGACTCAATCGGAAGGGGCCGTGTGATACTGGCGGGCTTGAGAGCAANNNNNGGAAANGGAATCCCCNNTGTAGNGGTGAAATGCGTAGATATTGGGGAGAACACCAGTGGCGAAGGCGATTTTCCAGGTTGTTTCTGACGCTGA…
Otu51	127	0.154838	k:Bacteria(1.00),p:Chloroflexi(1.00),c:Dehalococcoidia(1.00),o:GIF9(1.00),f:AB-539-J10(1.00),g:uncultured_bacterium(0.94),s:uncultured_bacterium(0.94)	CCAGCCTACGGGGGGCAGCAGCAAGGGATATTGGGCAATGGGCGAAAGCCTGACCCAGCGACACCGCGTGAGGGAGGAAGGCCTTCGGGTTGTAAACCTCTTTTCTCGAGGAAGAATTTTGACGGTACTCGAGGAATAAGCCTCGGCTAACTACGTGCCAGCAGCCGCGGTAAGACGTAGGAGGCGAACGTTATCCGGATTTATTGGGCGTAAAGAGAGCGTAGGCGGCTTTTTAAGTCAGGTGTGAAATCTTCTGACTCAATCAGAAGAAGCCGCTTGATACTGGAGGGCTTGAGGGCAGCAGAAGGAAATGGAATTCCCAGTGTAGCGGTGAAATGCGTTGATATTGGGANGAACACCAGTGGCNNNGGCGATTTCCTAGGTTGTTTCTGACGCTGA…
Otu57	120	0.146304	k:Bacteria(1.00),p:Chloroflexi(1.00),c:Dehalococcoidia(1.00),o:GIF9(1.00),f:AB-539-J10(1.00),g:SCGC-AB-539-J10(0.99),s:uncultured_bacterium(0.84)	CCAGCCTACGGGGGGCAGCAGCAGGGAATCTTGGGCAATGGGCGAAAGCCTGACCCAGCGACACCGTGTGAGGGAAGAAGGCCTTCGGGTTGTAAACCTCTTTTCTTGGGGAAGAATTCTGACGGTACCCAAGGAATAAGCCTCGGCCAACTACGTGCCAGCAGCCGCGGTAAGACGTAGGAGGCGAATGTTATTCGGATTTACTGGGCGTAAAGGGAGCGTAGGCGGTTCCTTAAGTCGGGTGTGAAATCTTCTGACTCAATCAGAAGTCGCCATCTGATACTGAGGGACTCGAGAGCAGCAGAGGGAAATGGAATTCCCGGTGTAGCGGTGAAATGCGTAGATATCGGGANGAACACCAGTGGCGNAGGCGATTTCCCAGGCTGTTTCTGACGCTGA…
Otu71	104	0.126797	k:Bacteria(1.00),p:Chloroflexi(1.00),c:Anaerolineae(1.00),o:Anaerolineales(0.99),f:Anaerolineaceae(0.99),g:uncultured(0.90),s:uncultured_bacterium(0.73)	CCAGCCTACGGGTCGCAGCAGTAGGGAATATTGCACAATGGGCGAAAGCCTGATGCAGCAACGCCGCGTGCGCGAAGAAGGCCTTCGGGTCGTAGCGCTTTTCTGGAGGAAGAGAAAGGACGGTACTCCAGGAATAAGGATCGGCTAACTACGTGCCAGCAGCCGCGGTAACACGTAGGATTCAAGCGTTATCCGAATTTACTGGGCGTAAAGCGCGTGTCGGCGGTTCGGCAAGTTGGACGTGAAAGCTCCTGGCTCAACTGGGAGAGGCCGTTCAAAACTGCCGGGCTAGAGGACGGTAGAGGGAGGTGGAATTCCCNNTGTAGTGGTGAAATGCGTAGATATCGGGAGGAACACCAGTGGCGAAGGCGGCCTCCTGGACCGTTCCTGACGCTCAGA…
Otu78	55	0.067056	k:Bacteria(1.00),p:Chloroflexi(1.00),c:Dehalococcoidia(1.00),o:GIF9(1.00),f:AB-539-J10(1.00),g:SCGC-AB-539-J10(1.00),s:uncultured_bacterium(0.73)	CCAGCCTACGGGGCGCAGCAGCAAGGAATCTTGGGCAATGGGCGAAAGCCTGACCCAGCGACACCGCGTGAGGGAAGAAGGCCTTCGGGTTGTAAACCTCTTTTCCTGGGGAAGAATTTTGACGGTACCCAGGGAATAAGCCTCGGCCAACTACGTGCCAGCAGCCGCGGTAATACGTAGGAGGCGAACGTTATTCGGATTTACTGGGCGTAAAGGGAGCGTAGGCGGTTCCTTAAGTCGGATGTGAAATCTTCTGACTCAATCAGAAGGCGTCATTTGATACTGAGGGGCTTGAGAGCAGCAGAGGGAAATGGAATCCCCAGTGTAGCGGTGAAATGCGTAGATATTGGGGAGAACACCAGTGGCGAAGGCGATCTCCCAGGTTGTTTCTGACGCTGA…
Otu66	22	0.0268224	k:Bacteria(1.00),p:Chloroflexi(1.00),c:Dehalococcoidia(1.00),o:Sh765B-AG-111(0.99),f:uncultured_bacterium(1.00),g:uncultured_bacterium(1.00),s:uncultured_bacterium(1.00)	CCAGCCTACGGGCTGCAGCAGCAAGGAATATTGTGCAATGGGCGAAAGCCTGACACAGCGACGTCGCGTGGGGGATGAAGGCCCTCGGGTTGTAAACCCCTTTTCTCAGGGAAGAATAATGACGGTACCTGAGGAATAAGCCACGGCTAACTACGTGCCAGCAGCCGCGGTAATACGTAGGTGGCGAGCGTTATCCGGATTTACTGGGTGTAAAGAGGGCGTAGGCGGCTTTTCAAGTCGGATATAAAATCTCCCGGCTTAACTGGGAGGGACTATTCGATACTGTTGGGCTAGAGGGCAGNNNNGGGAGGNGGAATTCCNNNTGTAGNGGTGAAATGCGTAGATATCGGGAGGAACACCAGTGGCGAAGGCGGCCTCCTAGGCTGTTGCTGACGCTGA…
Otu88	11	0.0134112	k:Bacteria(1.00),p:Chloroflexi(0.93),c:Dehalococcoidia(0.71),o:SAR202_clade(0.10),f:uncultured_bacterium(0.57),g:uncultured_bacterium(0.62),s:uncultured_bacterium(0.72)	CCAGCCTACGGGAGGCAGCAGCAAGGAATTTTGCGCAATGGACGAAAGTCTGACGCAGCGACGCTGCGTGGGGGAAGAAGGCTTTCGAGTCGTAAACCCCTTTTGCCAAGGAAGAATAATGACGGTACTTGGCGAATAAGCCTCGGCTAACTACGTGCCAGCAGCCGCAGTAACACGTAGGAGGCGAACGTTATCCGGATTCACTGGGCGTAAAGAAGGCGTAGGTGGTTTTCTAAGTCAGATGTGAAATCTCCCAACTCAATTGGGAGGGGACGTATGATACTGGGAAACTTGAGGGCAACAGAGGGAAGTGGAATTCTCGGTGTAGCGGTGATATGCGTAGATATCGAGANGAACACTAGTGGCGNAGGCGGCTTCCTGGGTTGTTCCTGACGCTGA…
Otu53	1	0.0012192	k:Bacteria(1.00),p:Cloacimonetes(0.95),c:Cloacimonadia(0.95),o:Cloacimonadales(0.95),f:MSBL8(0.66),g:uncultured_bacterium(0.78),s:uncultured_bacterium(0.84)	CCAGCCTACGGGGGGCAGCAGTCGAGAATAGTCTACAATGGGGTATTACCCTGATAGTGCGACGCCGCGTGGACGAAGAAGCATTTCGGTGTGTAAAGCCCTTTTATATGTGAGCAAGACTTAGTAGGAGAATATTTTACTGAGTTAGATATTAGCATATGAATAAGCCACGGCTAACTCCGTGCCAGCAGCCGCGGTAACACGGGGGTGGCGAGCGTTGTCCGGAATTACTAGGCGTAAAGTGCAATAAGGCGGAGAAGTAAGTCAGATGTAAAAGGCACCGGCTCAACCGGTGTGACGCATTTGATACTGCTTTTCTGGAGTAAGGTNNNGGGAGACGGAATTCCTGGTGTAGCGGTGGAATGCGTAGATATCAGGAAGAACACCGAAGGCGCAGGC…
Otu1	12529	15.2754	k:Bacteria(1.00),p:Epsilonbacteraeota(1.00),c:Campylobacteria(1.00),o:Campylobacterales(1.00),f:Thiovulaceae(1.00),g:Sulfurimonas(1.00),s:uncultured_deep-sea_bacterium(0.06)	CCAGCCTACGGGGGGCAGCAGTGGGGAATATTGCACAATGGACGCAAGTCTGATGCAGCAACGCCGCGTGGAGGATGACACATTTCGGTGCGTAAACTCCTTTTATGTGAGAAGATAATGACGGTATCACATGAATAAGCACCGGCTAACTCCGTGCCAGCAGCCGCGGTAATACGGAGGGTGCAAGCGTTATTCGGAATCACTGGGCGTAAAGGGTGCGTAGGCGGTTTGGAAAGTCAGATGTGAAAGCCAACAGCTCAACTGTTGAATTGCATTTGAAACTTCCAGACTAGAATACTGANNNGGCAGATGGAATTAGTGNTGTAGGGGTAAAATCCGTAGATATCACTAGGAATACCGAAAGCGAAAGCGATCTGCTGGGAAGTTATTGACGCTGAG…
Otu5	11136	13.577	k:Bacteria(1.00),p:Epsilonbacteraeota(1.00),c:Campylobacteria(1.00),o:Campylobacterales(1.00),f:Thiovulaceae(1.00),g:Sulfurimonas(1.00),s:uncultured_Epsilonproteobacteria_bacterium(0.58)	CCAGCCTACGGGGGGCAGCAGTGAGGAATATTGCACAATGGAGGAAACTCTGATGCAGCAACGCCGCGTGGAGGATGACGCATTTCGGTGTGTAAACTCCTTTTATGAGTCAAGAAAATGACGGTAGCTCATGAATAAGCACCGGCTAACTCCGTGCCAGCAGCCGCGGTAATACGGAGGGTGCAAGCGTTACTCGGAATCACTGGGCGTAAAGGACGCGTAGGCGGGATAGTAAGTCTGATGTGAAATCCTATGGCTCAACCATAGAACTGCATTGGAAACTGCTGACCTAGAGTATGGGAGGGGGAGATGGAATTAGTNGTGTAGGGGTAAAATCCGTAGATATCACTAGGAATACCTAAAGCGAAGGCGATCTCCTGGAACATAACTGACGCTAAG…
Otu8	4917	5.99481	k:Bacteria(1.00),p:Epsilonbacteraeota(1.00),c:Campylobacteria(1.00),o:Campylobacterales(1.00),f:Sulfurospirillaceae(1.00),g:Sulfurospirillum(1.00),s:uncultured_Epsilonproteobacteria_bacterium(0.23)	CCAGCCTACGGGTGGCAGCAGTGGGGAATATTGCACAATGGAGGAAACTCTGATGCAGCAACGCCGCGTGGAGGATGACGCATTTCGGTGTGTAAACTCCTTTTATATCCCAAGATAATGACGGTAGGATATGAATAAGCACCGGCTAACTCCGTGCCAGCAGCCGCGGTAATACGGAGGGTGCAAGCGTTACTCGGAATCACTGGGCGTAAAGGATGCGTAGGCTGGAAATCAAGTCGAGAGTGAAATCCAACGGCTCAACCGTTGAACTGCTTTCGAAACTGGTTACCTAGAATGTGGGNNNGGTAGANGGAATTAGNNNTGTAGNGGTAAAATCCGTAGAGATCACTAGGAATACCGATTGCGAAGGCGATCTACTAGAACACTATTGACGCTGAG…
Otu100	102	0.124358	k:Bacteria(1.00),p:Epsilonbacteraeota(1.00),c:Campylobacteria(1.00),o:Campylobacterales(1.00),f:Sulfurospirillaceae(0.99),g:Sulfurospirillum(0.99),s:uncultured_bacterium(0.71)	CCAGCCTACGGGGGGCAGCAGTGGGGAATATTGCACAATGGGGGAAACCCTGATGCAGCAACGCCGCGTGGAGGATGACGCATTTCGGTGTGTAAACTCCTTTTATAAGGGAAGATAATGACGGTACCTTATGAATAAGCACCGGCTAACTCCGTGCCAGCAGCCGCGGTAATACGGAGGGTGCAAGCGTTACTCGGAATCACTGGGCGTAAAGGGTGCGTAGGCGGGTTGTCAAGTTCTGAGTGAAATCCAACGGCTCAACCGTTGAACTGCTTGGAAAACTGGCAGCCTAGAGTGAGGGNNNGGCAGANGGAATTGGTNGTGTAGNGGTAAAATCCGTAGAGATCACTAGGAATACCGATTGCGAAGGCGATCTACTAGAACACTATTGACGCTGAG…
Otu34	28	0.0341376	k:Bacteria(1.00),p:Epsilonbacteraeota(1.00),c:Campylobacteria(1.00),o:Campylobacterales(1.00),f:Thiovulaceae(1.00),g:Sulfurimonas(1.00),s:uncultured_bacterium(0.61)	CCAGCCTACGGGGGGCACCAGTGAGGAATATTGCACAATGGGGGAAACCCTGATGCAGCAACGCCGCGTGGAGGATGACGCATTTCGGTGTGTAAACTCCTTTTATGAGTCAAGAAAATGACGGTAGCTCATGAATAAGCACCGGCTAACTCCGTGCCAGCAGCCGCGGTAATACGGAGGGTGCAAGCGTTATTCGGAATCACTGGGCGTAAAGGGTGCGTAGGCGGTTTGGAAAGTCAGATGTGAAAGCCAACAGCTCAACTGTTGAATTGCATTTGAAACTTCCAGACTAGAATACTGANNNGGCAGATGGAATTAGTGNTGTAGGGGTAAAATCCGTAGATATCACTAGGAATACCTAAAGCGAAGGCGATCTCCTGGAACATAACTGACGCTAAG…
Otu7	22	0.0268224	k:Bacteria(1.00),p:Epsilonbacteraeota(1.00),c:Campylobacteria(1.00),o:Campylobacterales(1.00),f:Thiovulaceae(1.00),g:Sulfurimonas(1.00),s:uncultured_bacterium(0.89)	CCAGCCTACGGGGGGCAGCAGTGAGGAATATTGCACAATGGGGGAAACCCTGATGCAGCAACGCCGCGTGGAGGATGACGCATTTCGGTGTGTAAACTCCTTTTATGAGTCAAGAAAATGACGGTAGCTCATGAATAAGCACCGGCTAACTCCGTGCCAGCAGCCGCGGTAATACGGAGGGTGCAAGCGTTACTCGGAATCACTGGGCGTAAAGGACGCGTAGGCGGACTTGTAAGTCAGGTGTGAAATCCTACAGCTCAACTGTAGAACTGCACTTGAAACTACTAGTCTAGAGTATGGGAGGGGGAGATGGAATTAGTNNTGTAGGGGTAAAATCCGTAGATATCACTAGGAATACCTAAAGCGAAGGCGATCTCCTGGAACATAACTGACGCTAAG…
Otu52	14	0.0170688	k:Bacteria(1.00),p:Epsilonbacteraeota(0.99),c:Campylobacteria(0.99),o:Campylobacterales(0.99),f:Sulfurospirillaceae(0.66),g:Sulfurospirillum(0.66),s:uncultured_Sulfurospirillum_sp.(0.12)	CCAGCCTACGGGGCGCAGCAGTGGGGAATATTGCACAATGGACGCAAGTCTGATGCAGCAACGCCGCGTGGAGGATGACACATTTCGGTGCGTAAACTCCTTTTATGTGAGAAGATAATGACGGTATCACATGAATAAGCACCGGCTAACTCTGTGCCAGCAGCCGCGGTAATACAGAGGGTGCAAGCGTTATTCGGAATTACTGGGCGTAAAGGATGCGTAGGCTGGAAATCAAGTCGAGAGTGAAATCCAACGGCTCAACCGTTGAACTGCTTTCGAAACTGGTTACCTAGAATGTGGGAGAGGTAGATGGAATTAGTGGTGTAGGGGTAAAATCCGTAGAGATCACTANGAATACCGAAANNNANAGCGATCTGCTGGGAAGTTATTGACGCTGAG…
Otu63	5	0.006096	k:Bacteria(1.00),p:Epsilonbacteraeota(0.71),c:Campylobacteria(0.71),o:Campylobacterales(0.71),f:Sulfurospirillaceae(0.54),g:Sulfurospirillum(0.54),s:uncultured_bacterium(0.38)	CCAGCCTACGGGCGGCAGCAGTGGGGAATATTGGACAATGGGGGCAACCCTGATCCAGCAATGCCGCGTGTGTGAAGAAGGCCTGCGGGTTGTAAAGCACTTTCAGTAGGGAGGAAAAGCTGGTTGTTAACAGCGACTAGTCTTGACGTTACCTACAGAAGAAGCACCGGCTAACTCCGTGCCAGCAGCCGCGGTAATACGGAGGGTGCAAGCGTTAATCGGAATCACTGGGCGTAAAGGGTGCGTAGGCGGGTTGTCAAGTTCTGAGTGAAATCCAACGGCTCAACCGTTGAACTGCTTGGAAAACTGGCAGCCTAGAGTGAGGGNNNGGCAGANGGAATTGGTNGTGTAGNGGTAAAATCCGTAGAGATCACCAGGAATACCCATTGCGAAGGCGAT…
Otu86	3	0.0036576	k:Bacteria(1.00),p:Epsilonbacteraeota(0.74),c:Campylobacteria(0.74),o:Campylobacterales(0.74),f:Thiovulaceae(0.70),g:Sulfurimonas(0.69),s:Thiomicrospira_sp._CVO(0.01)	CCAGCCTACGGGGGGCAGCAGTGGGGAATATTGCACAATGGAGGAAACTCTGATGCAGCCATGCCGCGTGTGTGAAGAAGGCCCGAGAGTTGTAAAGCACTTTTAGTGAGGAGGAAAGGTCAGTAGTTAATACCCGCATACTGTGACGTTACTCGCAGAAGAAGCACCGGCAAACTCCGTGCCAGCAGCCGCGGTAATACGGAGGGTGCAAGCGTTATTCGGAATCACTGGGCGTAAAGGGTGCGTAGGCGGTTTGGAAAGTCAGATGTGAAAGCCAACAGCTCAACTGTTGAATTGCATTTGAAACTTCCAGACTAGAATACTGAAGGGGCAGATGGAATTAGTGGTGTAGGGGTAAAATCCGTAGATATCACTAGGAATACCTAAAGCGAAGGCGAT…
Otu70	2	0.0024384	k:Bacteria(1.00),p:Epsilonbacteraeota(0.81),c:Campylobacteria(0.81),o:Campylobacterales(0.81),f:Thiovulaceae(0.74),g:Sulfurimonas(0.74),s:uncultured_bacterium(0.72)	CCAGCCTACGGGGGGCAGCAGTGGGGAATATTGCACAATGGACGCAAGTCTGATGCAGCAACGCCGCGTGGAGGATGACACATTTCGGTGCGTAAACTCCTTTTATTGGGGAAAAAGCTGATGGTACCTGATGAATAAGCCACGGCTAACTCTGTGCCAGCAGCCGCGGTAAGACAGAGGTGGCGAGCGTTGTTCGGAATTACTGGGCTTAAAGGGCGAGTAGGCGTCCTGATAAGTCAGATGTGAAAGCCAACAGCTCAACTGTTGAATTGCATTTGAAACTTCCAGACTAGAATACTGAANNGGCAGATGGAATTAGTGNTGTAGGGGTAAAATCCGTAGATATCACTAGGAATACCGAAAGCGAAAGCGATCTGCTGGGAAGTTATTGACGCTGAG…
Otu47	2	0.0024384	k:Bacteria(1.00),p:Epsilonbacteraeota(0.75),c:Campylobacteria(0.75),o:Campylobacterales(0.75),f:Sulfurovaceae(0.64),g:Sulfurovum(0.64),s:uncultured_Epsilonproteobacteria_bacterium(0.61)	CCAGCCTACGGGTGGCAGCAGTGGGGAATATTGCACAATGGACGCAAGTCTGATGCAGCAACGCCGCGTGGAGGATGACACATTTCGGTGCGTAAACTCCTTTTATGTGAGAAGATAATGACGGTATCACATGAATAAGCACCGGCTAACTCCGTGCCAGCAGCCGCGGTAATACGGAGGGTGCAAGAGTTATTCGGAATCACTGGGCGTAAAGAGCATGTAGGCGGTTTGTTTAGTCTGGTGTGAAAGCCCGGGGCTCAACCCCGGAAGTGCATTGGATACTGGCAGACCTGAGTATGGGNNNGGAAAGTGGAATTCCGGNTGTAGGAGTGAAATCCGTAGATATTCGGAGGAACACCAGTGACGAAGGCGGCTTTCTGGACCAATACTGACGCTGAG…
Otu24	824	1.00462	k:Bacteria(1.00),p:Firmicutes(1.00),c:Clostridia(1.00),o:Clostridiales(1.00),f:Family_XII(0.97),g:Fusibacter(0.97),s:Fusibacter_sp._enrichment_culture_clone_22-7A(0.28)	CCAGCCTACGGGGGGCAGCAGTGGGGAATATTGCACAATGGGCGCAAGCCTGATGCAGCAACGCCGTGTGAGTGATGAAGGCCTTCGGGTCGTAAAACTCTGTCCTATGGGAAGAAAAAAATGACGGTACCATGGGAGGAAGCCCCGGCTAACTACGTGCCAGCAGCCGCGGTAATACGTAGGGGGCAAGCGTTATCCGGAATCACTGGGCGTAAAGGGTGCGTAGGTGGCTTATCAAGCCAGGGGTGAAAGGCATTGGCTCAACCAATGTAAGCCTTTGGAACTGATAGGCTTGAGTGCAGGAGAGGTAAGTGGAATTCCTANTGTAGAGGTGAAATTCGTAGATATTAGGAGGAACACCAGTGGCGAAGGCGACTTACTGGACTGTAACTGACACTG…
Otu89	16	0.0195072	k:Bacteria(1.00),p:Firmicutes(1.00),c:Bacilli(1.00),o:Bacillales(1.00),f:Bacillaceae(1.00),g:Anoxybacillus(0.95),s:Anoxybacillus_sp._PL18(0.03)	CCAGCCTACGGGTGGCACCAGTAGGGAATCTTCCGCAATGGACGAAAGTCTGACGGAGCAACGCCGCGTGAGCGAAGAAGGTCTTCGGATTGTAAAGCTCTGTTGTTAGGGAAGAACAAGTACCGCAGTAACTGGCGGTACCTTGACGGTACCTAACGAGAAAGCCACGGCTAACTACGTGCCAGCAGCCGCGGTAATACGTAGGTGGCAAGCGTTGTCCGGAATTATTGGGCGTAAAGCGCGCGCAGGCGGTCCTTTAAGTCTGATGTGAAAGCCCACGGCTCAACCGTGGAGGGTCATTGGAAACTGGGGGACTTGAGTGCAGANNNGGAGAGNGGAATTCCANGTGTAGNGGTGAAATGCGTAAAGATGTGGAGGAACACCAGTGGCGAAGGCGGC…
Otu29	1406	1.7142	k:Bacteria(1.00),p:Nitrospirae(1.00),c:Thermodesulfovibrionia(1.00),o:uncultured(1.00),f:uncultured_bacterium(0.38),g:uncultured_bacterium(0.38),s:uncultured_bacterium(0.38)	CCAGCCTACGGGGTGCAGCAGTGGGGAATCTTGCGCAATGGGCGAAAGCCTGACGCAGCGACGCCGCGTGGAGGATGAAGGCCTTCGGGTTGTAAACTCCTTTTATTGGGGAAAAAGCTGATGGTACCTGATGAATAAGCCACGGCTAACTCTGTGCCAGTAGCCGCGGTAAGACAGAGGTGGCGAGCGTTGTTCGGAATTACTGGGCTTAAAGGGCGAGTAGGCGTCCTGATAAGTCAGATGTGGAATCTTTTTGCTTAACGAAAAAACTGCATTTGAAACTATCGGGATTGAGTCAGTGAGGGGAGGGTGGAATTCCCGNTGTAGCGGTGAAATGCGTAGATATCGGGAGGAAGGCCTGTGGCGAAGGCGGCCCTCTGGCACTGTACTGACGCTGAG…
Otu15	1335	1.62763	k:Bacteria(1.00),p:Proteobacteria(1.00),c:Alphaproteobacteria(1.00),o:Rhodobacterales(1.00),f:Rhodobacteraceae(1.00),g:Salinihabitans(0.01),s:uncultured_bacterium(0.50)	CCAGCCTACGGGTGGCAGCAGTGGGGAATCTTAGACAATGGGCGCAAGCCTGATCTAGCCATGCCGCGTGAGTGACGAAGGCCCTAGGGTCGTAAAGCTCTTTCGCCAGGGATGATAATGACAGTACCTGGTAAAGAAACCCCGGCTAACTCCGTGCCAGCAGCCGCGGTAATACGGAGGGGGTTAGCGTTGTTCGGAATTACTGGGCGTAAAGCGCGCGTAGGCGGATTGGAAAGTATGGGGTGAAATCCCAGGGCTCAACCCTGGAACTGCCTCATAAACTTCCAGTCTGGAGTTCGAGAGAGGTGAGTGGAATTCCGAGTGTAGAGGTGAAATTCGTAGATATTCGGAGGAACACCAGTGGCGAAGGCGGCTCACTGGCTCGATACTGACGCTGAG…
Otu39	621	0.757123	k:Bacteria(1.00),p:Proteobacteria(1.00),c:Alphaproteobacteria(1.00),o:Rhodobacterales(1.00),f:Rhodobacteraceae(1.00),g:Loktanella(0.74)	CCAGCCTACGGGGGGCAGCAGTGGGGAATCTTAGACAATGGGCGCAAGCCTGATCTAGCCATGCCGCGTGAGTGACGAAGGCCGTAGGGTCGTAAAGCTCTTTCGCCAGAGATGATAATGACAGTATCTGGTAAAGAAACCCCGGCTGACTCCGTGCCAGCAGCCGCGGTAATACGGAGGGGGTTAGCGTTGTTCGGAATTACTGGGCGTAAAGCGCGCGTAGGCGGATTGGAAAGTATAGGGTGAAATCCCAGGGCTCAACCCTGGAACTGCCTTGTAAACTACTAGTCTAGAGTTCGAGNNNGGTGAGNGGAATTCCANGTGTAGNGGTGAAATTCGTAGATATTTGGAGGAACACCAGTGGCGAAGGCGGCTCACTGGCTCGATACTGACGCTGAG…
Otu55	50	0.06096	k:Bacteria(1.00),p:Proteobacteria(1.00),c:Alphaproteobacteria(1.00),o:Sphingomonadales(1.00),f:Sphingomonadaceae(1.00),g:Sphingomonas(0.97)	CCAGCCTACGGGGGGCACCAGTGGGGGATATTGGACAATGGGCGAAAGCCTGATCCAGCAATGCCGCGTGAGTGATGAAGGCCTTAGGGTTGTAAAGCTCTTTTACCCGGGATGATAATGACAGTACCGGGAGAATAAGCTCCGGCTAACTCCGTGCCAGCAGCCGCGGTAATACGGAGGGAGCTAGCGTTATTCGGAATTACTGGGCGTAAAGCGCACGTAGGCGGCTTTGTAAGTTAGAGGTGAAAGCCTGGAGCTCAACTCCAGAATTGCCTTTAAGACTGCATCGCTTGAATCCAGGAGAGGTGAGTGGAATTCCGNNTGTAGAGGTGAAATTCGTAGATATTCGGAAGAACACCAGTGGCGAAGGCGGCTCACTGGACTGGTATTGACGCTGAG…
Otu54	163	0.19873	k:Bacteria(1.00),p:Proteobacteria(1.00),c:Gammaproteobacteria(1.00),o:Betaproteobacteriales(1.00),f:Hydrogenophilaceae(1.00),g:Thiobacillus(1.00),s:uncultured_bacterium(0.83)	CCAGCCTACGGGGGGCAGCAGTGGGGAATTTTGGACAATGGGGGAAACCCTGATCCAGCCATTCCGCGTGAGTGAAGAAGGCCTTCGGGTTGTAAAGCTCTTTCAGCTGGAAAGAAACGGTGCGCTCTAACATAGCGTGCTAATGACGGTACCAGCAGAAGAAGCACCGGCTAACTACGTGCCAGCAGCCGCGGTAATACGTAGGGTGCGAGCGTTAATCGGAATTACTGGGCGTAAAGCGTGCGCAGGCGGATTGTTAAGCAAGATGTGAAATCCCCGGGCTTAACCTGGGAATGGCATTTTGAACTGGCAGTCTAGAGTGTGTCAGAGGGGGGTGGAATTCCACGTGTAGCAGTGAAATGCGTAGATATGTGGANGAACACCAATGNNNANGGCAGC…
Otu3	13900	16.9469	k:Bacteria(1.00),p:Proteobacteria(1.00),c:Gammaproteobacteria(1.00),o:Thiomicrospirales(1.00),f:Thiomicrospiraceae(1.00),g:Thiomicrospira(0.83)	CCAGCCTACGGGGGGCAGCAGTGGGGAATATTGCACAATGGAGGAAACTCTGATGCAGCCATGCCGCGTGTGTGAAGAAGGCCCGAGGGTTGTAAAGCACTTTTAGTGAGGAGGAAAGGTTAGTAGTTAATACCTGCTAGCTGTGACGTTACTCACAGAAAAAGCACCGGCTAACTCTGTGCCAGCAGCCGCGGTAATACAGAGGGTGCAAGCGTTATTCGGAATTACTGGGCGTAAAGCGCGCGTAGGCGGATTGTTAAGTCAGTTGTGAAAGCCCTGGGCTCAACCTAGGAACGGCGATTGAAACTGGCAGTCTAGAGTTTAGTANNGGGAAGGGGAATTTCTGNAGTAGCAGTGAAATGCGTAGATATCAGAAGGAACATCAGTGGCGAAGGCGCC…
Otu4	6888	8.39785	k:Bacteria(1.00),p:Proteobacteria(1.00),c:Gammaproteobacteria(1.00),o:Oceanospirillales(1.00),f:Halomonadaceae(1.00),g:Marinospirillum(1.00)	CCAGCCTACGGGGGGCAGCAGTGGGGAATATTGGACAATGGGGGCAACCCTGATCCAGCCATGCCGCGTGTGTGAAGAAGGCCTTCGGGTTGTAAAGCACTTTCAGCGAGGAGGAAAGGTGTGTGGTTAATACCCGCATACTGTGACGTTACTCGCAGAAGAAGCACCGGCAAACTCCGTGCCAGCAGCCGCGGTAATACGGAGGGTGCGAGCGTTAATCGGAATTACTGGGCGTAAAGCGCGCGTAGGCGGTTTGTTAAGCCAGATGTGAAAGCCCTGGGCTCAACCTGGGAACTGCATCTGGAACTGGCAAGCTAGAGTACAGTAGAGGAAGGTGGAATTCCACGTGTAGCGGTGAAATGCGTAGATATGTGGAGGAACATCAGTGGCGAAGGCGGC…
Otu9	3446	4.20136	k:Bacteria(1.00),p:Proteobacteria(1.00),c:Gammaproteobacteria(1.00),o:Methylococcales(1.00),f:Methylomonaceae(1.00)	CCAGCCTACGGGGGGCAGCAGTGGGGAATATTGGACAATGGGCGCAAGCCTGATCCAGCAATACCGCGTGTGTGAAGAAGGCCTGAGGGTTGTAAAGCACTTTCAATTGGGAGGAAAACAGTTAGGTCAATAGCCTAACTCTTGACATTACCTTTAGAAGAAGCACCGGCTAACTCCGTGCCAGCAGCCGCGGTAATACGGAGGGTGCAAGCGTTAATCGGAATTACTGGGCGTAAAGAGTTCGTAGGTGGTTTGTTAAGTTAGATGTGAAAGCCCCGGGCTTAACCTGGGAACTGCATTTAAAACTGGCAAACTCGAGTTTAGTAGAGGGAAGTGGAATTTCAGGTGTAGCAGTGAAATGCGTAGAGATCTGAAGGAACACCAGTGGCGAAGGCGACT…
Otu10	2170	2.64566	k:Bacteria(1.00),p:Proteobacteria(1.00),c:Gammaproteobacteria(1.00),o:Ectothiorhodospirales(0.99),f:Thioalkalispiraceae(0.97),g:Thioalkalispira(0.97),s:uncultured_bacterium(0.94)	CCAGCCTACGGGGGGCAGCAGTGGGGAATATTGGACAATGGGGGCAACCCTGATCCAGCAATGCCGCGTGTGTGAAGAAGGCCTGCGGGTTGTAAAGCACTTTCAGTAGGGAGGAAAAGCTGGTTGTTAATAGCGACTAGTCTTGACGTTACCTACAGAAGAAGCACCGGCTAACTCCGTGCCAGCAGCCGCGGTAATACGGAGGGTGCAAGCGTTAATCGGAATTACTGGGCGTAAAGCGCGCGTAGGTGGTTTGTTAAGTCGGATGTGAAAGCCCCGGGCTCAACCTGGGAATGGCATTCGATACTGGCAGACTAGAGTATGGTAGAGGGAAGTGGAATTCCAGGTGTAGCGGTGAAATGCGTAGATATCTGGANGAACACCAGTGGCNAAGGCGGC…
Otu14	839	1.02291	k:Bacteria(1.00),p:Proteobacteria(1.00),c:Gammaproteobacteria(1.00),o:Alteromonadales(1.00),f:Marinobacteraceae(1.00),g:Marinobacter(1.00),s:Staphylococcus_sp._ljh-33(0.53)	CCAGCCTACGGGGGGCAGCAGTGGGGAATATTGGACAATGGGGGCAACCCTGATCCAGCCATGCCGCGTGTGTGAAGAAGGCTTTCGGGTTGTAAAGCACTTTCAGCGAGGAGGAAGGCTCTAAAGTTAATACCTTTAGGGATTGACGTTACTCGCAGAAGAAGCACCGGCTAACTCCGTGCCAGCAGCCGCGGTAATACGGAGGGTGCAAGCGTTAATCGGAATTACTGGGCGTAAAGCGCGCGTAGGTGGTTAGGTAAGCGAGATGTGAAAGCCCCGGGCTTAACCTGGGAACGGCATTTCGAACTGTCTGACTAGAGTGTGGTAGAGGGTAGTGGAATTTCCTGTGTAGCGGTGAAATGCGTAGATATAGGAAGGAACACCAGTGGCGAAGGCGGC…
Otu42	453	0.552298	k:Bacteria(1.00),p:Proteobacteria(1.00),c:Gammaproteobacteria(1.00),o:Oceanospirillales(1.00),f:Halomonadaceae(1.00),g:Halomonas(1.00)	CCAGCCTACGGGTGGCAGCAGTGGGGAATATTGGACAATGGGCGCAAGCCTGATCCAGCCATGCCGCGTGTGTGAAGAAGGCCTTCGGGTTGTAAAGCACTTTCAGTGGGGAAGAAAGCCTTGGGTCTAATACGCCTGAGGAAGGACATCACCCACAGAAGAAGCACCGGCTAACTCCGTGCCAGCAGCCGCGGTAATACGGAGGGTGCGAGCGTTAATCGGAATTACTGGGCGTAAAGCGCGCGTAGGCGGTCTGATAAGCCGGTTGTGAAAGCCCCGGGCTCAACCTGGGAACGGCATCCGGAACTGTCAGGCTAGAGTGCAGGAGAGGAAGGTAGAATTCCCGGTGTAGCGGTGAAATGCGTAGAGATCGGGAGGAATACCAGTGGCGAAGGCGGC…
Otu95	346	0.421843	k:Bacteria(1.00),p:Proteobacteria(1.00),c:Gammaproteobacteria(1.00),o:Nitrosococcales(1.00),f:Methylophagaceae(1.00),g:uncultured(0.90)	CCAGCCTACGGGGGGCAGCAGTGGGGAATATTGCACAATGGGCGCAAGCCTGATGCAGCAATGCCGCGTGTGTGAAGAAGGCCTTCGGGTTGTAAAGCACTTTCAGACGTGAGGAAAAGTTAGCTATTAATACTAGTTAACCCTGACGTTAACGTCAGAAGAAGCACCGGCTAACTCCGTGCCAGCAGCCGCGGTAATACGGAGGGTGCAAGCGTTAATCGGAATTACTGGGCGTAAAGCGCGCGTAGGCGGTTATTTAAGTCAGATGTGAAATCCCTGGGCTCAACCTAGGAACTGCATTTGATACTGGATGGCTAGAGTATGGTAGAGGTGAGTGGAATTTCANGTGTAGCGGTGAAATGCGTAGAGATCTGAAGGAACATCAGTGGCGAAGGCGAC…
Otu21	133	0.162154	k:Bacteria(1.00),p:Proteobacteria(1.00),c:Gammaproteobacteria(1.00),o:Methylococcales(0.95),f:Methylomonaceae(0.94),g:Methylomicrobium(0.87),s:Methylomicrobium_alcaliphilum(0.56)	CCAGCCTACGGGGGGCAGCAGTGGGGAATATTGGACAATGGGCGCAAGCCTGATCCAGCAATACCGCGTGTGTGAAGAAGGCCTGAGGGTTGTAAAGCACTTTCAATAGGGAGGAAAAAGCGTTGGTTAATAGCCGATGCCTTGACATTACCTATAGAAGAAGCACCGGCTAACTCCGTGCCAGCAGCCGCGGTAATACGGAGGGTGCGAGCGTTAATCGGAATTACTGGGCGTAAAGCGTGCGTAGGCGGTTAATTAAGTCAGATGTGAAAGCCCCGGGCTTAACCTGGGAACGGCATTTGATACTGGTTAACTTGAGTTTAGGAGAGGAGAGTGGAATTTCCGNTGTAGCGGTGAAATGCGTAGAGATCTGAANGAACATCAGTGGCGNAGGCGACT…
Otu72	131	0.159715	k:Bacteria(1.00),p:Proteobacteria(0.81),c:Gammaproteobacteria(0.81),o:Methylococcales(0.78),f:Methylomonaceae(0.77),g:Methyloprofundus(0.75),s:uncultured_bacterium(0.50)	CCAGCCTACGGGTGGCAGCAGTGGGGAATATTGCACAATGGACGCAAGTCTGATGCAGCAACGCCGCGTGGAGGATGACACATTTCGGTGCGTAAACTCCTTTTATGTGAGAAGCTAATGACGGTATCACATGAATAAGCACCGGCTAACTCCGTGCCAGCAGCCGCGGTAATACGGAGGGTGCAAGCGTTAATCGGAATTACTGGGCGTAAAGAGTTCGTAGGTGGTTTGTTAAGTTAGATGTGAAAGCCCCGGGCTTAACCTGGGAACTGCATTTAAAACTGGCAAACTCGAGTTTAGTNNNNGGAAGTGGAATTTCNNNTGTAGNNGTGAAATGCGTAGAGATCTAAAGGAACACCAGTGGCGAAGGCGACTTCCTGGACTAAAACTGACGCTGAG…
Otu90	47	0.0573024	k:Bacteria(1.00),p:Proteobacteria(0.54),c:Gammaproteobacteria(0.54)	CCAGCCTACGGGGGGCAGCAGTGGGGAATATTGCACAATGGAGGAAACTCTGATGCGGCAACGCCGCGTGGAGGATGACGCATTTCGGTGTGTAAACTCCTTTTATATCCCAAGATAATGACGGTAGGATATGAATAAGCACCGGCTAACTCCGTGCCAGCAGCCGCGGTAATACGGAGGGTGCAAGCGTTACTCGGAATCACTGGGCGTAAAGGATGCGTAGGCGGTTTGTTAAGCCAGATGTGAAAGCCCTGGGCTCAACCTGGGAACTGCATCTGGAACTGGCAAGCTAGAGTACAGTAGAGGAAGGTGGAATTCCACGTGTAGCGGTGAAATGCGTAGATATGTGGAGGAACATCAGTGGCGAAGGCGGCCTTCTGGACTGATACTGACGCTGAG…
Otu23	10	0.012192	k:Bacteria(1.00),p:Proteobacteria(1.00),c:Gammaproteobacteria(1.00),o:Alteromonadales(0.93),f:Marinobacteraceae(0.92),g:Marinobacter(0.92)	CCAGCCTACGGGCGGCAGCAGTGGGGAATATTGGACAATGGGCGCAAGCCTGATCCAGCCATGCCGCGTGTGTGAAGAAGGCCTTCGGGTTGTAAAGCACTTTCAGTGGGGAAGAAAGCCTTGGGTCTAATACGCCTGAGGAAGGACATCACCCACAGAAGAAGCACCGGCTAACTCCGTGCCAGCAGCCGCGGTAATACGGAGGGTGCGAGCGTTAATCGGAATTACTGGGCGTAAAGCGCGCGTAGGTGGTTAGGTAAGCGAGATGTGAAAGCCCCGGGCTTAACCTGGGAACGGCATTTCGAACTGTCTGACTAGAGTGTGGTAGAGGGTAGTGGAATTTCCTNTGTAGCGGTGAAACGCGTAGATATAGGAAGGAACACCAGTGGCGAAGGCGGC…
Otu87	7	0.0085344	k:Bacteria(1.00),p:Proteobacteria(1.00),c:Gammaproteobacteria(0.61),o:Thiomicrospirales(0.60),f:Thiomicrospiraceae(0.60)	CCAGCCTACGGGCGGCAGCAGTGAGGAATATTGCGCAATGGGGGCAACCCTGACGCAGCGACGCCGCGTGGATGATGAAGGCCTTCGGGTCGTAAAATCCTGTCAGATGGGAAGAAGTGTGCGATGGTTAATACCCATTGCATTTGACGGTACCATCAGAGGAAGCACCGGCTAACTCTGTGCCAGCAGCCGCGGTAATACAGAGGGTGCAAGCGTTATTCGGAATTACTGGGCGTAAAGCGCGCGTAGGCGGATTGTTAAGTCAGTTGTGAAAGCCCTGGCTCAACCTAGGAACGGCGATTGAAACTGGCAGTCTAGAGTTTAGTANNGGGAAGGGGAATTTCTGNAGTAGCAGTGAAATGCGTAGATATCAGAAGGAGCACCAGTGGCGAAGGCGCC…
Otu76	3	0.0036576	k:Bacteria(1.00),p:Proteobacteria(1.00),c:Gammaproteobacteria(1.00),o:Oceanospirillales(0.99),f:Pseudohongiellaceae(0.99),g:Pseudohongiella(0.99)	CCAGCCTACGGGGTGCAGCAGTGGGGAATATTGCACAATGGAGGAAACTCTGATGCAGCCATGCCGCGTGTGTGAAGAAGGCCCGAGGGTTGTAAAGCACTTTAAGCAGGGAGGAAAGGGTGAAGGCTAATATCCTTCATCATTGACGTTACCTGCAGAATAAGCACCGGCTAACTTCGTGCCAGCAGCCGCGGCAATACGAAGGGTGCAAGCGTTAATCGGAATTACTGGGCGTAAAGCGCGCGTAGGCGGTCTGATCAGTTGGATGTGAAAGCCCAGGGCTCAACCTTGGAACTGCATCCAATACTGTCAGGCTAGAGTACGGGAGAGGGGGGTAGAATTCCACGTGTAGCGGTGAAATGCGTAGAGATGTGGAGGAATACCGGTGGCGAAGGCGGC…
Otu82	2	0.0024384	k:Bacteria(1.00),p:Proteobacteria(0.80),c:Gammaproteobacteria(0.80),o:Thiomicrospirales(0.69),f:Thiomicrospiraceae(0.69),g:Thioalkalimicrobium(0.05),s:uncultured_bacterium(0.65)	CCAGCCTACGGGTGGCAGCAGTGGGGAATATTGCACAATGGAGGAAACTCTGATGCAGCCATGCCGCGTGTGTGAAGAAGGCCCGAGGGTTGTAAAGCACTTTTAGTGAGGAGGAAAGGTTAGTAGTTAATACCTGCTAGCTGTGACGTTACTCACAGAAAAAGCACCGGCTAACTCTGTGCCAGCAGCCGCGGTAATACAGAGGGTGCAAGCGTTATTCGGAATTACTGGGCGTAAAGGGGGCGCAGGTGTCCCACTAAGTTTCGGGTAAAATCCTTGGGCTCAACTCAAGAATTGCTCGGAATACTGGTGGGATTGAGCATAGGAGAGGAGGGCGGAACTCCCAGTGTAGCGGTGGAATGCGTAGATATTGGGGGGAACACCAGTGGCGAAGGCGGC…
Otu31	1	0.0012192	k:Bacteria(1.00),p:Proteobacteria(1.00),c:Gammaproteobacteria(1.00),o:Ectothiorhodospirales(0.98),f:Ectothiorhodospiraceae(0.98),g:Thioalkalivibrio(0.87)	CCAGCCTACGGGGGGCAGCAGTGGGGAATATTGGACAATGGGCGAAAGCCTGATCCAGCAATGCCGCGTGTGTGAAGAAGGCCTGCGGGTTGTAAAGCACTTTCAGTAGGGAAGAAAAGCCTGGCGCTAATACCGTCGGGTCTTGACGTCACCTACAGAAGAAGCACCGGCTAACTCCGTGCCAGCAGCCGCGGTAATACGGAGGGTGCAAGCGTTAATCGGAATTACTGGGCGTAAAGCGCACGTAGGCGGCCTTGTAAGTCGGATGTGAAAGCCCCGGGCTTAACCTGGGAATTGCATCCGATACTGCAGGGCTAGAGTTTGGTAGAGGAGAGTGGAATTCCCNGTGTAGCGGTGAAATGCGTAGATATCGGGAGGAACACCAGTGGCGAAGGCGAC…
Otu49	201	0.245059	k:Bacteria(1.00),p:Proteobacteria(1.00),c:Deltaproteobacteria(1.00),o:Desulfuromonadales(1.00),f:Desulfuromonadaceae(0.98),g:Desulfuromonas(0.98),s:uncultured_bacterium(0.76)	CCAGCCTACGGGGGGCAGCAGTGGGGAATTTTGCGCAATGGGCGAAAGCCTGACGCAGCAACGCCGCGTGAGTGATGAAGGCCTTCGGGTCGTAAAGCTCTGTCAGTGGGGAAGAACCGCCGGGTGGTTAATACCTGCCTGGTCTGACGGTACCCACAAAGGAAGCACCGGCTAACTCCGTGCCAGCAGCCGCGGTAATACGGAGGGTGCAAGCGTTGTTCGGAATTATTGGGCGTAAAGCGCGTGTAGGCGGTTTGTTAAGTCTGGTGTGAAAGCCCTGGGCTCAACCTGGGAAGTGCATTGGATACTGGCAAACTTGAGTACGGGAGAGGATAGTGGAATTTCGAGTGTAGGGGTGAAATCCGTAGATATTCGAAGGAACACCGGTGGCGAAGGCGG…
Otu93	58	0.0707136	k:Bacteria(1.00),p:Proteobacteria(1.00),c:Deltaproteobacteria(1.00),o:Desulfobacterales(1.00),f:Desulfobulbaceae(0.99),g:MSBL7(0.92),s:uncultured_bacterium(0.95)	CCAGCCTACGGGAGGCAGCAGTGAGGAATTTTGCGCAATGGGGGAAACCCTGACGCAGCGACGCCGCGTGGACGATGAAGGCCTTCGGGTTGTAAAGTCCTGTCAGTGGGGAAGAAGTGTGTATGTGTTAATATCACATACATTTGACGGTACCCACAAAGGAAGCACCGGCTAACTCCGTGCCAGCAGCCGCGGTAATACGGAGGGTGCAAGCGTTGTTCGGAATTACTGGGCGTAAAGGGCGCGTAGGCGGCCTGATAAGTCAGATGTGAAAGCCCACGGCTCAACCGTGGAAGGGCATCTGAAACTATCAAGCTNGAGTATNGGNNNGGAAAGNGGAATTCCCNNTGTAGAGGTGAAATTCGTAGATATCGGGAGGAACACCAGTGGCGAAGGCGA…
Otu50	7	0.0085344	k:Bacteria(1.00),p:Proteobacteria(1.00),c:Deltaproteobacteria(1.00),o:Desulfobacterales(1.00),f:Desulfobulbaceae(1.00),g:Desulfurivibrio(0.99)	CCAGCCTACGGGGGGCAGCAGTGAGGAATATTGCGCAATGGGGGCAACCCTGACGCAGCGACGCCGCGTGAGTGAAGAAGGCCTTCGGGTTGTAAAGCTCTGTCGGAAGGGAAGAAGTGCATAGCGGTTAATACCCGCTATGTTTGACGGTACCTTCAAAGGAAGCACCGGCTAACTCCGTGCCAGCAGCCGCGGTAATACGGAGGGTGCGAGCGTTAATCGGAATCACTGGGCGTAAAGGGCGCGTAGGCGGCCCTGCAAGTCAGGTGTGAAAGCCCACGGCTCAACCGTGGATGTGCATCTGAAACTGCAAGGCTNGAGTATNGGNNNGGAAGANGGAATTCCCNNTGTAGAGGTGAAATTCGTAGATATCGGGAGGAATACCGGTGGCGAAGGCGA…
Otu41	5	0.006096	k:Bacteria(1.00),p:Proteobacteria(0.56),c:Deltaproteobacteria(0.56),o:Desulfuromonadales(0.56),f:Geobacteraceae(0.54),g:Geothermobacter(0.50)	CCAGCCTACGGGGGGCAGCAGTGGGGAATATTGCACAATGGACGCAAGTCTGATGCAGCAACGCCGCGTGGAGGATGACACATTTCGGTGCGTAAACTCCTTTTATGTGAGAAGATAATGGCGGTATCACATGAATAAGCACCGGCTAACTCCGTGCCAGCAGCCGCGGTAATACGGAGGGTGCAAGCGTTGTTCGGAATTATTGGGCGTAAAGCGCGTGTAGGCGGTTGTCTAAGTCTGATGTGAAAGCCCGGGGCTCAACCCCGGAAGTGCATTGGAAACTGGGCAACTTGAGTATGGGNNNNGAAAGNGGAATTCCGNNTGTAGNGGTGAAATCCGTAGATATTCGGAGGAACACCAGTGGCGAAGGCGGCTTTCTGGACCAATACTGACGCTGAG…
Otu79	5	0.006096	k:Bacteria(1.00),p:Proteobacteria(1.00),c:Deltaproteobacteria(1.00),o:Desulfobacterales(1.00),f:Desulfobacteraceae(0.98)	CCAGCCTACGGGGGGCAGCAGTGAGGAATTTTGCGCAATGGGGGAAACCCTGACGCAGCAACGCCGCGTGAGTGATGAAGGCTTTCGAGTCGTAAAACTCTGTCAAGTGGGAAGAATATAATAAATGTTAATATCATTTTTTACTGACGGTACCACTAAAGGAAGCACCGGCTAACCCCGTGCCAGCAGCCGCGGTAATACGGGGGGTGCAAGCGTTATTCGGAATCATTGGGCGTAAAGGGCGCGTAGGCGGTCTTTTAAGTCAGATGTGAAAGCCCGGGGCTTAACCTCGGAAGTGCATTTGAAACTGAAAGACTTGAGTATGGGANNGGGAAGTGGAATTCCAGNTGTAGCGGTGAAATGCGTAGATATCTGGAGGAACACCAGTGGCGAAGGCGG…
Otu62	2	0.0024384	k:Bacteria(1.00),p:Proteobacteria(0.88),c:Deltaproteobacteria(0.88),o:Desulfobacterales(0.85),f:Desulfobulbaceae(0.85)	CCAGCCTACGGGCGGCAGCAGTGAGGAATTTTGCGCAATGGGCGAAAGCCTGACGCAGCGACGCCGCGTGGAGGAAGAAGGCCTTCGGGTCGTAAACTCCTGTCAGGGGTGAAGAATGCCCGCAAGGGTTTGACGGTAACCCCAGAGGAAGCCCCGGCTAACTACGTGCCAGCAGCCGCGGTAATACGTAGGGGGCAAGCGTTGTTCGGAATTACTGGGCGTAAAGCGCGCGTAGGCGGTTTGTTAAGTCAGATGTGAAAGCCCAGGGCTCAACCCTGGACGTGCATTTGAAACTGGCAGACTTGAGTATTGGANNGGGTGGTGGAATTCCCGNTGTAGAGGTGAAATTCGTAGATATCGGGAGGAATACCGGTGGCGAAGGCGACCACCTGGCCAAAT…
Otu61	1	0.0012192	k:Bacteria(1.00),p:Proteobacteria(0.99),c:Deltaproteobacteria(0.99),o:Desulfobacterales(0.80),f:Desulfobulbaceae(0.71),g:MSBL7(0.56)	CCAGCCTACGGGCGGCACCAGTGGGGAATTTTGCGCAATGGGGGAAACCCTGACGCAGCAACGCCGCGTGAGTGATGAAGGTTTTCGGATCGTAAAGCTCTGTCAGTGGGGAAGAAACCCCTGTCGATTAATACCCGACAGGCTTGACGGTACCCACAAAGGAAGCACCGGCTAACTCCGTGCCAGCAGCCGCGGTAATACGGAGGGTGCAAGCGTTGTTCGGAATTACTGGGCGTAAAGGGCGCGTAGGCGGCCTGATAAGTCAGATGTGAAAGCCCACGGCTCAACCGTGGAAGGGCATCTGAAACTATCAAGCTTGAGTATGGGNNNGGAAAGTGGAATTCCCGGTGTAGAGGTGAAATTCGTAGATATCGGGAGGAACACCAGTGGCGAAGGCGA…
Otu32	459	0.559613	k:Bacteria(1.00),p:Spirochaetes(1.00),c:Spirochaetia(1.00),o:Spirochaetales(1.00),f:Spirochaetaceae(1.00),g:Sphaerochaeta(1.00)	CCAGCCTACGGGCGGCAGCAGCTAAGAATCTTCCGCAATGGGCGAAAGCCTGACGGAGCGACGCCGCGTGAACGATGAAGGCCGTGAGGTTGTAAAGTTCTTTTCGGGAGGGGGAATAAGAGCGGCAGGCAATGGCCGCGCGATGACGTGAATCCCGGAATAAGCCCCGGCTAACTACGTGCCAGCAGCCGCGGTAACACGTAGGGGGCGAGCGTTGTTCGGAATCATTGGGCGTAAAGGGCGTGCAGGCGGCCCTGCAAGTCCGGCGTGAAATGCCCCGGCTCAACCGGGGAGACGCGCTGGAAACTGCAGGGCTAGAGTACAGGNNNGGATGCNGGAATTCCANGTGTAGNGGTGAAATCTGTAGATATCTGGAGGAACACCAATGGCGAAGGCAGG…
Otu35	36	0.0438912	k:Bacteria(1.00); unclassified	CCAGCCTACGGGAGGCAGCAGTGGGGAATATTGCACAATGGACGCAAGTCTGATGCAGCAACGCCGCGTGGAGGATGACACATTTCGGTGCGTAAACTCCTTTTATGTGAGAAGATGATGACGGTATCACATGAATAAGCACCGGCTAACTACGTGCCAGCAGCCGCGGTAATACGTAGGGTGCGAGCGTTAATCGGAATTACTGGGCGTAAAGCGTGCGCAGGCGGTTATATAAGACAGATGTGAAATCCCCGGGCTCAACCTGGGCACTGCATTTGTGACTGTATAGCTAGAGTACGGTANNGGGGGATGGAATTCCGCNTGTAGCAGTGAAATGCGTAGATATGCGGAGGAACACCGATGGCGAAGGCAATCCCCTGGACCTGTACTGACGCTCAT…
Otu17	1002	1.22164	Chloroplast(1.00); unclassified	CCAGCCTACGGGGGGCAGCAGTGGGGAATTTTCCGCAATGGGCGCAAGCCTGACGGAGCAATCTCGCGTGAGGGATGACGGCCTATGGGTTGTAAACCTCTTTTTTCAGGGAGGAATAAAATGACGTGTACCTGAAGAATAAGCATCGGCTAACTCCGTGCCAGCAGCCGCGGTAAGACGGAGGATGCAAGTGTTATCCGGAATCACTGGGCGTAAAGCGTCTGTAGGTGGTTTAGTAAGTCAACTGTTAAATCTTGAAGCTCAACTTCAAAATCGCAGTCGAAACTATTAGACTAGAGTATAGTAGGGGTAAAGGGAATTTCCANTGGAGCGGTGAAATGCGTAGAGATTGGAANGAACACCGATGGCGNAGGCACTTTACTGGGCTATTACTGACAC…
Total	82021	100
