# Supplementary material for: Sulfur and Methane-Oxidizing Microbial Community in a Terrestrial Mud Volcano Revealed by Metagenomics
Source: Microorganisms. 2020 Aug 31;8(9):1333. doi: 10.3390/microorganisms8091333 (PMC7565565; doi:10.3390/microorganisms8091333)
Supplement: Supplementary file 1 [file microorganisms-08-01333-s001.zip › Table S2.xls]

## Sheet: Title
	Supplementary Table S2. Main characteristics of MAGs obtained in this study
	High quality MAGs (more than 90% completeness and less than 10% contamination according to CheckM) are highlighted in yellow
	Closest genome in GTDB means the genome with the highest AAI to a given MAG
	ANI values are shown only for genome pairs with >70% AAI
	16S idenity values are shown if both genome assemblies contain full-size 16S rRNA genes

## Sheet: Table S2
HQ	MAG ID	Completeness (%)	Contamination (%)	Contigs	N50 of contigs (bp)	MAG size (bp)	GC (%)	Sequence coverage (fold)	Taxonomic classification (Genome Taxonomy Database)	Closest genome in GTDB (acc. no.)	AAI (%)	ANI (%)	16S idenity (%)	Closest genome in GTDB (organism name)
	Kmv01	85.51	0.07	175	8152	1046189	42.1	103.02	d__Archaea;p__Crenarchaeota;c__Bathyarchaeia;o__B26-1;f__UBA233;g__;s__	GCA_004376975.1	75.96	80.58		Candidatus Bathyarchaeota archaeon E29_bin53 (archaea)
	Kmv02	89.34	3.27	259	8741	1674670	45.2	40.85	d__Archaea;p__Crenarchaeota;c__Bathyarchaeia;o__B26-1;f__BA1;g__;s__	GCA_001399795.1	73.8	81.03		Candidatus Bathyarchaeota archaeon BA2 (archaea)
	Kmv03	98.86	0.65	269	9682	1868446	44	214.77	d__Archaea;p__Halobacterota;c__Methanosarcinia;o__Methanosarcinales;f__Methanoperedenaceae;g__Methanoperedens_A;s__	GCA_002839545.1	82.96	83.9	97.955	Candidatus Methanoperedenaceae archaeon HGW-Methanoperedenaceae-1 (euryarchaeotes)
	Kmv04	97.71	0.65	286	12438	2397132	41.8	31.12	d__Archaea;p__Halobacterota;c__Methanosarcinia;o__Methanosarcinales;f__;g__;s__	GCA_013330355.1	69.92			Methanosarcinales archaeon UBA7939 (euryarchaeotes)
	Kmv05	89.87	3.59	150	16965	1679250	46.3	13.53	d__Archaea;p__Halobacterota;c__Syntrophoarchaeia;o__ANME-1;f__ANME-1;g__;s__	GCA_004212135.1	75.89	80.44		Methanophagales archaeon ANME-1-THS (ANME-1 cluster archaeon ANME-1-THS)
	Kmv11	99.59	2.24	186	26763	2370211	37.9	320.25	d__Bacteria;p__Campylobacterota;c__Campylobacteria;o__Campylobacterales;f__Sulfurimonadaceae;g__Sulfurimonas;s__	GCA_002899765.1	84.52	84.94		Sulfurimonas sp. BM502 (e-proteobacteria)
	Kmv12	98.44	2.85	85	43622	2174060	48.2	207.2	d__Bacteria;p__Campylobacterota;c__Campylobacteria;o__Campylobacterales;f__Sulfurimonadaceae;g__GCA-2733885;s__	GCA_002733885.1	70.13	74.46		Arcobacter sp. (e-proteobacteria)
	Kmv13	99.49	0.38	23	245409	2096005	36	388.63	d__Bacteria;p__Campylobacterota;c__Campylobacteria;o__Campylobacterales;f__Sulfurospirillaceae;g__Sulfurospirillum_A;s__	GCA_002469305.1	58.03			Sulfurospirillum sp. UBA6810 (e-proteobacteria)
	Kmv14	97.89	0.38	249	21425	2780768	46.3	14.54	d__Bacteria;p__Campylobacterota;c__Campylobacteria;o__Campylobacterales;f__Sulfurospirillaceae;g__UBA1877;s__	GCA_002352945.1	68.26			Campylobacteraceae bacterium UBA1877 (e-proteobacteria)
	Kmv15	98.06	0.65	153	29042	2757580	56.8	17.89	d__Bacteria;p__Desulfuromonadota;c__Desulfuromonadia;o__Desulfuromonadales;f__UBA2197;g__UBA2197;s__	GCA_002424625.1	86.93	85.28		Desulfuromonadaceae bacterium UBA5613 (d-proteobacteria)
	Kmv16	94.35	0	424	9664	2853229	52.6	12.74	d__Bacteria;p__Desulfuromonadota;c__Desulfuromonadia;o__Desulfuromonadales;f__UBA2294;g__UBA2294;s__	GCA_002345625.1	64.78			Desulfuromonadaceae bacterium UBA2294 (d-proteobacteria)
	Kmv27	99.3	2.41	219	78840	3857423	64.1	24.75	d__Bacteria;p__Proteobacteria;c__Alphaproteobacteria;o__Rhodobacterales;f__Rhodobacteraceae;g__Roseovarius;s__	GCA_002842985.1	86.08	85.11		Alphaproteobacteria bacterium HGW-Alphaproteobacteria-1 (a-proteobacteria)
	Kmv28	99.09	0	99	64657	2978544	58.9	14.42	d__Bacteria;p__Proteobacteria;c__Alphaproteobacteria;o__Rhodobacterales;f__Rhodobacteraceae;g__Yoonia;s__	GCA_002158905.1	74.28	78.48		Yoonia vestfoldensis SMR4r (a-proteobacteria)
	Kmv17	100	0	146	27125	2115224	45	951.62	d__Bacteria;p__Proteobacteria;c__Gammaproteobacteria;o__Thiomicrospirales;f__Thiomicrospiraceae;g__Thiomicrospira;s__	GCA_000711195.1	88.72	82.41		Thiomicrospira pelophila DSM 1534 (g-proteobacteria)
	Kmv18	95.66	1.41	254	16447	2440528	59.2	135.15	d__Bacteria;p__Proteobacteria;c__Gammaproteobacteria;o__Thiohalomonadales;f__Thiohalomonadaceae;g__;s__	GCA_007125455.1	76.73	79.82		Ectothiorhodospiraceae bacterium CSSed162cmB_532 (g-proteobacteria)
	Kmv19	97.84	5.05	450	16273	4190110	50.9	182.95	d__Bacteria;p__Proteobacteria;c__Gammaproteobacteria;o__Pseudomonadales;f__Halomonadaceae;g__Marinospirillum;s__	GCA_000686905.1	70.7	75.87		Marinospirillum insulare DSM 21763 (g-proteobacteria)
	Kmv20	98.56	0.43	165	36191	3228449	56.7	43.56	d__Bacteria;p__Proteobacteria;c__Gammaproteobacteria;o__Pseudomonadales;f__Oleiphilaceae;g__Marinobacter;s__	GCA_000934705.1	88.53	83.87		Marinobacter excellens HL-55 (g-proteobacteria)
	Kmv21	98.92	1.08	73	85552	2889062	50.2	28.63	d__Bacteria;p__Proteobacteria;c__Gammaproteobacteria;o__Pseudomonadales;f__Saccharospirillaceae;g__Bacterioplanes;s__	GCA_002733205.1	67.24			Thalassobium sp. NORP79 (a-proteobacteria)
	Kmv22	99.5	1.38	272	21175	3359590	67.4	17	d__Bacteria;p__Proteobacteria;c__Gammaproteobacteria;o__Pseudomonadales;f__Halomonadaceae;g__Halomonas;s__	GCA_003182195.1	89.04	89.02		Halomonas sp. A11-A (g-proteobacteria)
	Kmv23	94.77	0.15	354	12919	2945442	60.9	21.02	d__Bacteria;p__Proteobacteria;c__Gammaproteobacteria;o__Burkholderiales;f__Burkholderiaceae;g__Rhodoferax;s__	GCA_002789915.1	86.28	85.06		Comamonadaceae bacterium CG_4_9_14_3_um_filter_60_33 (b-proteobacteria)
	Kmv24	100	6.9	418	21351	4765250	41.3	87.31	d__Bacteria;p__Proteobacteria;c__Gammaproteobacteria;o__Methylococcales;f__Methylomonadaceae;g__Methyloprofundus;s__	GCA_002189065.1	69.42			Bathymodiolus platifrons methanotrophic gill symbiont HPD1508-B01-01 (g-proteobacteria)
	Kmv25	89.81	2.01	1438	3407	4224643	49.2	15.65	d__Bacteria;p__Proteobacteria;c__Gammaproteobacteria;o__Methylococcales;f__Methylomonadaceae;g__Methylomicrobium_A;s__	GCA_000968535.2	92.33	94.02		Methylomicrobium alcaliphilum 20Z (g-proteobacteria)
	Kmv26	100	5.86	106	41259	2353650	40.8	24.4	d__Bacteria;p__Proteobacteria;c__Gammaproteobacteria;o__Nitrosococcales;f__Methylophagaceae;g__;s__	GCA_003645385.1	73.05	76.72		Gammaproteobacteria bacterium B21_G2 (g-proteobacteria)
	Kmv29	89.52	1.71	200	15775	2061051	39.2	19.18	d__Bacteria;p__Acidobacteriota;c__Aminicenantia;o__Aminicenantales;f__Aminicenantaceae;g__;s__	GCA_000493965.1	64.26			Candidatus Aminicenans sakinawicola JGI OTU-1 (bacteria)
	Kmv30	93.53	1.58	122	33216	2077786	59	37.18	d__Bacteria;p__Actinobacteriota;c__Thermoleophilia;o__BMS3ABIN01;f__BMS3ABIN01;g__;s__	GCA_003599855.1	63.21			Gaiellales bacterium SURF_19 (actinobacteria)
	Kmv31	94.58	2.36	76	40459	2128217	71.1	17.82	d__Bacteria;p__Actinobacteriota;c__Coriobacteriia;o__OPB41;f__;g__;s__	GCA_005774595.1	60.46			Actinobacteria bacterium D1FN1.002 (high GC Gram+)
	Kmv32	97.08	4.44	255	22671	2340320	65.2	12.16	d__Bacteria;p__Actinobacteriota;c__Coriobacteriia;o__OPB41;f__UBA3086;g__;s__	GCA_007123455.1	79.38	80.13		Coriobacteriia bacterium CSSed162cmA_190 (actinobacteria)
	Kmv33	97.27	0.91	299	16170	2831324	47	16.79	d__Bacteria;p__Actinobacteriota;c__UBA9087;o__UBA10029;f__UBA10029;g__;s__	GCA_001871795.1	67.28		86.857	Actinobacteria bacterium CG2_30_50_142 (actinobacteria)
	Kmv34	90.64	1.12	273	10222	1806258	40.8	11.25	d__Bacteria;p__Aerophobota;c__Aerophobia;o__Aerophobales;f__;g__;s__	GCA_003648845.1	66.01			Candidatus Aerophobetes bacterium B3_G15 (bacteria)
	Kmv35	95.05	3.9	354	12732	3071175	36	9.88	d__Bacteria;p__Bacteroidota;c__Bacteroidia;o__Flavobacteriales;f__Flavobacteriaceae;g__Lutibacter;s__	GCA_003516285.1	88.38	85.85		Lutibacter sp. UBA8495 (CFB group bacteria)
	Kmv36	92.9	2.97	134	18900	1669718	57.8	17.64	d__Bacteria;p__Chloroflexota;c__Dehalococcoidia;o__GIF9;f__AB-539-J10;g__RBG-13-51-36;s__	GCA_004375885.1	75.34	76.77		Dehalococcoidia bacterium E29_bin73 (GNS bacteria)
	Kmv37	92.74	2.97	303	12252	2502897	57	9.49	d__Bacteria;p__Chloroflexota;c__Dehalococcoidia;o__SZUA-161;f__SZUA-161;g__;s__	GCA_004376205.1	66.93			Dehalococcoidia bacterium E44_bin56 (GNS bacteria)
	Kmv38	88.45	2.34	118	15136	1091362	54	9.12	d__Bacteria;p__Chloroflexota;c__Dehalococcoidia;o__JdFR-54;f__;g__;s__	GCA_004377275.1	72.09	78.92		Dehalococcoidia bacterium E29_bin15 (GNS bacteria)
	Kmv39	90.91	5.82	491	11400	3996018	47.5	8.6	d__Bacteria;p__Chloroflexota;c__Anaerolineae;o__Anaerolineales;f__UBA4823_A;g__;s__	GCA_001795335.1	58.89			Chloroflexi bacterium RBG_19FT_COMBO_55_16 (GNS bacteria)
	Kmv40	99.29	0.71	134	52468	2983872	40.6	29.72	d__Bacteria;p__Firmicutes_A;c__Clostridia;o__Peptostreptococcales;f__Fusibacteraceae;g__UBA5201;s__	GCA_002412775.1	91.38	90.48		Firmicutes bacterium UBA5201 (firmicutes)
	Kmv41	94.59	5.78	316	9497	2152075	60.6	9.14	d__Bacteria;p__Firmicutes_B;c__Desulfotomaculia;o__Ammonifexales;f__Desulforudaceae;g__;s__	GCA_001899445.1	77.17	78.78		Candidatus Desulfopertinax cowenii (firmicutes)
	Kmv42	97.73	7.12	148	42904	3163864	40.3	135	d__Bacteria;p__Nitrospirota;c__Thermodesulfovibrionia;o__Thermodesulfovibrionales;f__SM23-35;g__UBA2194;s__	GCA_002780895.1	69.57			Nitrospirae bacterium CG02_land_8_20_14_3_00_41_53 (bacteria)
	Kmv43	94.51	1.1	252	17136	2566868	53.7	11.54	d__Bacteria;p__WOR-3;c__WOR-3;o__SM23-42;f__SM23-42;g__SM23-42;s__	GCA_001303785.1	69.55			candidate division WOR_3 bacterium SM23_42 (bacteria)
